# Supplementary material for: Detecting Pathogen Exposure During the Non-symptomatic Incubation Period Using Physiological Data: Proof of Concept in Non-human Primates
Source: Front Physiol. 2021 Sep 3;12:691074. doi: 10.3389/fphys.2021.691074 (PMC8451540; doi:10.3389/fphys.2021.691074)
Supplement: Supplementary file 2 [file Table_1.XLSX]

## Sheet: EBOV-Cyno-Aero-1.csv
Day	Time	TimeS	Study	SubjectName	AOPAMean_Mean	AOPAMean_Q25	AOPAMean_Q75	AOPDiastolic_Mean	AOPDiastolic_Q25	AOPDiastolic_Q75	AOPSystolic_Mean	AOPSystolic_Q25	AOPSystolic_Q75	Activity_Mean	Activity_Q25	Activity_Q75	Bazett_Mean	Bazett_Q25	Bazett_Q75	Fridericia_Mean	Fridericia_Q25	Fridericia_Q75	HR_Mean	HR_Q25	HR_Q75	PR_Mean	PR_Q25	PR_Q75	QRS_Mean	QRS_Q25	QRS_Q75	QT_Mean	QT_Q25	QT_Q75	RR_Mean	RR_Q25	RR_Q75	RespMean_Mean	RespMean_Q25	RespMean_Q75	Temp_Mean	Temp_Q25	Temp_Q75	Y
0	16:32:00	1800	EBOV-Cyno-Aero-1	e1001	0.181102	-0.00710281	0.495766	0.217047	0.0206909	0.541006	0.118929	-0.0931152	0.457618	0.00204369	-0.224868	0.251107	0.482608	-0.290809	1.21895	0.74501	0.160594	1.28296	-0.330809	-1.18572	0.326738	-0.30658	-1.02569	0.542274	-0.265723	-1.07272	0.620662	0.860691	0.396216	1.34357	0.28062	-0.48333	1.22016	0.965805	0.471901	1.9208	0.00465392	-0.0865328	0.124863	0
0	17:02:00	3600	EBOV-Cyno-Aero-1	e1001	0.248157	0.178138	0.506787	0.249846	0.15138	0.528808	0.264079	0.197442	0.530184	0.0180301	-0.130631	0.179624	0.514247	-0.0590736	0.956192	0.963733	0.51202	1.35302	-1.01636	-1.48963	-0.426935	-0.185375	-0.928494	0.516361	0.583208	0.297756	1.11895	1.2907	0.937427	1.71757	1.09044	0.202607	1.73162	0.723821	0.757632	1.27525	-0.19389	-0.235937	-0.13484	0
0	17:32:00	5400	EBOV-Cyno-Aero-1	e1001	0.219259	0.208535	0.483133	0.258628	0.231031	0.552876	0.143807	0.118762	0.40558	-0.0207543	-0.151442	0.170719	0.676747	-0.0498619	1.35598	1.02477	0.568695	1.45953	-0.596551	-1.6462	0.170994	-0.443517	-1.08299	0.164	0.186964	-0.556042	0.723892	1.27207	0.646175	1.89043	0.632061	-0.326836	1.86523	0.352224	-0.213573	0.895737	0.00329944	-0.122291	0.408073	0
0	18:02:00	7200	EBOV-Cyno-Aero-1	e1001	0.325888	0.160297	0.474509	0.33227	0.146847	0.477499	0.321374	0.178107	0.484599	-0.000256231	-0.098054	0.100821	0.972942	0.434801	1.38879	1.35716	0.963652	1.68569	-0.796201	-1.12736	-0.557245	-0.547519	-1.11083	-0.152109	0.798449	0.428167	0.933134	1.41388	1.14639	1.68788	0.859178	0.417893	1.33819	0.614939	-0.181273	1.72891	-0.563832	-1.59768	0.265006	0
0	18:32:00	9000	EBOV-Cyno-Aero-1	e1001	0.735482	0.66496	0.80354	0.701253	0.593551	0.80382	0.787612	0.7056	0.872383	0.00313933	-0.424741	0.474853	1.04364	0.744976	1.32359	1.52994	1.20386	1.828	-0.750223	-0.941095	-0.598072	-0.172072	-0.887269	0.296526	1.01434	0.797299	1.84157	1.87428	1.57935	2.21463	0.884362	0.651263	1.15819	0.569164	-0.16162	1.21871	-0.00830188	-0.269959	0.214836	0
0	19:02:00	10800	EBOV-Cyno-Aero-1	e1001	1.23342	0.913331	1.57062	1.27452	0.897928	1.6564	1.11473	0.834469	1.39488	0.00689474	-0.88028	0.889287	0.885372	-0.208209	1.8602	0.3163	-0.568819	1.17583	1.42119	-0.0318667	2.37915	-0.140677	-0.992081	0.592475	0.00930725	-0.258223	0.622745	-1.06525	-1.73188	-0.453151	-1.38928	-2.25941	-0.157447	0.302715	-0.065825	0.507197	1.34439	1.17895	1.5035	0
0	19:32:00	12600	EBOV-Cyno-Aero-1	e1001	1.15373	0.831531	1.47292	1.21209	0.914446	1.55395	0.95764	0.687103	1.21553	-0.00189068	-0.905631	0.908665	0.418157	-0.404784	1.22298	-0.436764	-1.38575	0.514328	1.49579	0.753901	2.34819	0.0367001	-0.764097	0.941183	-0.7894	-1.9235	0.0907987	-1.24368	-2.36688	-0.172011	-1.40168	-2.00465	-1.05466	0.940811	0.629568	1.35357	1.15515	0.888341	1.44092	0
0	20:02:00	14400	EBOV-Cyno-Aero-1	e1001	0.702755	0.387254	1.06568	0.819378	0.538451	1.21481	0.407094	0.104836	0.697017	-0.00135494	-0.985036	1.04927	0.172309	-0.576314	0.915465	-0.761454	-1.41891	-0.0934709	1.54353	1.02702	2.34661	-0.501422	-1.45139	0.247142	-0.669311	-1.46742	0.014834	-1.54144	-2.18062	-0.862818	-1.48105	-2.07392	-1.27964	1.13619	0.764688	1.63578	0.760243	0.683011	0.916032	0
0	20:32:00	16200	EBOV-Cyno-Aero-1	e1001	0.149353	-0.215297	0.517042	0.243811	-0.183499	0.649156	-0.052658	-0.498683	0.374905	0.00136929	-0.776124	0.75781	0.252204	-0.642794	1.08231	-0.24921	-0.891665	0.447708	1.07785	-0.26296	1.92641	-0.876392	-1.45553	-0.499067	-0.0726469	-1.09863	0.705185	-1.18099	-1.78219	-0.48441	-0.999087	-1.74417	0.101502	1.44094	0.438139	2.08197	-0.163256	-0.336192	0.037943	0
0	21:02:00	18000	EBOV-Cyno-Aero-1	e1001	-0.0800774	-0.286656	0.0940566	-0.0339878	-0.319689	0.240924	-0.173668	-0.324312	-0.0494909	0.000486926	-0.665218	0.693196	-0.00738878	-0.87477	0.957644	-0.245515	-0.882006	0.439694	0.437594	-0.532564	1.49343	-1.12134	-1.59144	-0.668825	0.120608	-0.301491	0.604468	-0.6331	-0.951443	-0.302591	-0.471667	-1.52163	0.488489	1.13552	0.0710263	2.46507	-1.0488	-1.11035	-0.993467	0
0	21:32:00	19800	EBOV-Cyno-Aero-1	e1001	-0.175343	-0.415597	0.0172117	-0.164283	-0.484492	0.13919	-0.193393	-0.379199	-0.0584473	-0.00251493	-0.677227	0.657915	0.0478669	-0.686418	0.924169	0.0346649	-0.546961	0.673245	0.11287	-0.757077	1.14506	-0.810121	-1.46447	-0.333938	0.30936	-0.301508	0.59539	-0.00376618	-0.309918	0.485731	-0.0995831	-1.23441	0.795178	0.0216267	-0.307647	0.209045	-1.0927	-1.14914	-1.01633	0
0	22:02:00	21600	EBOV-Cyno-Aero-1	e1001	1.30567	1.17274	1.47189	1.35702	1.22772	1.52727	1.11524	0.977682	1.28382	-0.00362305	-0.699162	0.722629	-0.13484	-0.481946	0.29086	-0.941538	-1.27405	-0.57134	1.44267	1.25218	1.75157	-0.58244	-1.37424	0.0560673	-1.2389	-1.84847	-0.564556	-1.47998	-1.65749	-1.31539	-1.37568	-1.57399	-1.28862	1.11052	-0.188216	1.96997	-1.13013	-1.34463	-0.883433	0
0	22:32:00	23400	EBOV-Cyno-Aero-1	e1001	1.1715	0.896816	1.43352	1.24045	0.92545	1.53343	0.951811	0.776746	1.17233	0.000914747	-0.412009	0.394762	-0.044157	-0.747126	0.654067	-0.557529	-1.12768	0.0171669	0.889142	-0.426277	1.67829	-0.929833	-1.469	-0.548225	-0.174293	-1.07848	0.644394	-1.10568	-1.82512	-0.282258	-0.827825	-1.62137	0.316898	-0.496302	-0.680131	-0.172594	0.535867	0.433022	0.796965	0
0	23:02:00	25200	EBOV-Cyno-Aero-1	e1001	1.25156	0.811047	1.76653	1.26658	0.755261	1.87281	1.17884	0.825574	1.47844	-0.0221096	-0.426342	0.438744	-0.39738	-0.877775	-0.110432	-0.73206	-1.16016	-0.259716	0.705724	-0.506176	1.90164	-0.991503	-1.5772	-0.449851	-0.16683	-1.14061	0.557971	-0.975606	-0.898995	-0.188294	-0.577386	-1.864	0.489154	-0.208991	-0.817172	0.252039	-0.683206	-0.841635	-0.272584	0
0	23:32:00	27000	EBOV-Cyno-Aero-1	e1001	1.11401	0.917741	1.28042	1.16382	0.919531	1.3855	0.972503	0.830573	1.07049	-0.00599037	-0.461037	0.473072	-0.299219	-0.911543	0.316193	-0.630714	-1.11078	-0.141142	0.462797	-0.427503	1.37184	-1.13772	-1.60638	-0.749637	-0.0929921	-1.09156	0.617131	-0.902077	-1.47169	-0.324862	-0.511774	-1.43157	0.334769	-0.450019	-0.69578	-0.28096	-1.49312	-1.54149	-1.44585	0
0	00:02:00	28800	EBOV-Cyno-Aero-1	e1001	0.422045	-0.139044	0.963605	0.503354	-0.0118618	0.984484	0.236535	-0.279435	0.822066	-0.0139365	-0.335391	0.370562	-0.181975	-0.899945	0.523538	-0.542669	-1.1746	0.0906002	0.721424	-0.468965	1.71071	-0.734562	-1.40859	-0.221438	-0.559803	-1.01209	-0.183002	-0.995917	-1.55601	-0.246601	-0.663624	-1.61767	0.380062	-0.489488	-0.851876	-0.167029	-1.10734	-1.27178	-1.01869	0
0	00:32:00	30600	EBOV-Cyno-Aero-1	e1001	0.294305	0.115953	0.439764	0.30689	0.108954	0.497735	0.135869	0.0085484	0.256787	0.0830552	-0.030203	0.211436	-0.555934	-1.17944	0.052117	-0.775119	-1.27793	-0.310366	0.0104637	-0.488493	0.548991	-0.691335	-1.31964	-0.131894	-0.0718601	-0.928644	0.712903	-0.762551	-1.02358	-0.475826	-0.121555	-0.796303	0.428628	-0.646346	-0.774215	-0.516817	-0.0699289	-0.109593	-0.0138783	0
0	01:02:00	32400	EBOV-Cyno-Aero-1	e1001	0.0369448	-0.391747	0.434926	0.123818	-0.307145	0.558573	-0.129666	-0.470057	0.209929	0.0140049	-0.138395	0.180177	-0.29887	-1.02698	0.463199	-0.627928	-1.24155	-0.0280089	0.508035	-0.618083	1.28873	-0.565927	-1.28922	0.105602	-0.455046	-0.744873	0.0392759	-0.874169	-1.19228	-0.339942	-0.47791	-1.25536	0.52396	-0.4065	-0.704907	-0.274677	-0.357332	-0.451598	-0.351784	0
0	01:32:00	34200	EBOV-Cyno-Aero-1	e1001	0.0217308	-0.323167	0.288044	0.0843449	-0.378353	0.447258	-0.0951346	-0.353827	0.138933	0.00762726	-0.463498	0.485845	-0.336673	-1.23779	0.616785	-0.832482	-1.49078	-0.132478	0.74543	-0.297574	1.63977	-0.771619	-1.22724	-0.231441	-0.374854	-1.09614	0.607261	-1.27415	-1.46474	-0.933238	-0.778221	-1.61075	0.149153	-0.296548	-0.480191	-0.181789	-0.7626	-0.818264	-0.712219	0
0	02:02:00	36000	EBOV-Cyno-Aero-1	e1001	-0.645537	-1.10668	-0.246897	-0.479258	-1.04288	0.0530535	-0.85971	-1.31221	-0.458458	-0.00584333	-0.546758	0.552046	-0.202494	-1.14062	0.728869	-0.737302	-1.4335	-0.00183468	0.873137	-0.244871	1.75926	-0.689966	-1.50103	0.0252634	-0.572423	-1.1728	-0.187348	-1.27309	-1.58097	-0.945641	-0.858198	-1.66325	0.083262	-0.525773	-0.744671	-0.413864	-0.522196	-0.653925	-0.374632	0
0	02:32:00	37800	EBOV-Cyno-Aero-1	e1001	-0.55291	-0.74877	-0.332532	-0.504847	-0.768588	-0.222456	-0.627138	-0.792224	-0.405731	-0.0164992	-0.38035	0.428355	-0.0152058	-0.833735	0.919288	-0.41421	-1.11539	0.400432	0.6674	-0.412412	1.564	-0.396445	-1.02115	0.301163	-0.420772	-0.964009	-0.125178	-1.0075	-1.27694	-0.391258	-0.661602	-1.51015	0.293171	-0.273113	-0.784652	-0.236711	-0.193691	-0.234029	-0.137142	0
0	03:02:00	39600	EBOV-Cyno-Aero-1	e1001	-0.397099	-0.563691	-0.251238	-0.360863	-0.586881	-0.147428	-0.450013	-0.579041	-0.336996	-0.0137968	-0.468053	0.517353	-0.182122	-0.885598	0.557628	-0.563394	-1.11479	0.020324	0.473829	-0.333189	1.3109	-0.759531	-1.22745	-0.287942	-0.228068	-1.09404	-0.142376	-0.982085	-1.23436	-0.571934	-0.542806	-1.35522	0.199768	0.0276539	-0.497413	0.13117	0.274574	0.205059	0.345541	0
0	03:32:00	41400	EBOV-Cyno-Aero-1	e1001	-0.724709	-0.89694	-0.561501	-0.451944	-0.650363	-0.26562	-0.785279	-0.906311	-0.670398	0.0910157	-0.0661022	0.259281	-0.149915	-0.863307	0.584996	-0.36498	-0.973443	0.226779	0.173819	-0.599808	0.902289	-0.556259	-1.25359	0.0147728	-0.0924768	-0.893202	0.718885	-0.624594	-1.01264	-0.0968781	-0.246144	-1.01582	0.522695	0.355519	-0.24336	0.810335	0.176943	0.165639	0.192393	0
0	04:02:00	43200	EBOV-Cyno-Aero-1	e1001	-0.952267	-1.1346	-0.77971	-0.881333	-1.12869	-0.659841	-1.02487	-1.19939	-0.857633	0.0333821	-0.188627	0.257161	0.126827	-0.713688	0.884722	-0.389741	-0.989459	0.278077	0.90362	-0.0533784	1.48703	-0.308122	-0.8466	0.303612	-0.359041	-0.722899	0.0175587	-1.09735	-1.41005	-0.603383	-0.871629	-1.45157	-0.163993	-0.0665615	-0.518476	0.33645	0.228341	0.182063	0.274212	0
0	04:32:00	45000	EBOV-Cyno-Aero-1	e1001	-0.951807	-1.19859	-0.807142	-0.890951	-1.19317	-0.696109	-1.0172	-1.23758	-0.88829	0.0187498	-0.333524	0.375647	-0.168745	-0.838228	0.504033	-0.835176	-1.45395	-0.229965	1.07863	0.349082	1.81126	-0.624426	-1.2146	-0.207763	-0.537212	-0.719921	0.0202044	-1.33763	-1.90003	-0.781644	-1.03309	-1.60959	-0.597844	-0.599463	-0.847363	-0.489475	0.238316	-0.0466176	0.499019	0
0	05:02:00	46800	EBOV-Cyno-Aero-1	e1001	-1.20228	-1.33574	-1.08571	-1.02362	-1.1927	-0.880174	-1.18464	-1.28861	-1.08344	0.0577769	-0.0516887	0.177693	-0.076391	-0.800972	0.589834	-0.258634	-0.848783	0.271969	0.118266	-0.583291	0.689915	-0.736375	-1.13293	-0.318953	0.016214	-0.775408	0.00736025	-0.48537	-0.85125	-0.0555904	-0.194793	-0.848454	0.505346	-0.379476	-0.918814	0.537196	0.257955	0.214515	0.309794	0
0	05:32:00	48600	EBOV-Cyno-Aero-1	e1001	0.396189	-0.22117	1.04302	0.426641	-0.194475	1.07335	0.296443	-0.321924	0.967967	0.000161442	-0.3549	0.373425	-0.350228	-1.25597	0.472669	-0.867328	-1.50809	-0.284632	0.691304	-0.267496	1.48409	-0.644738	-1.34921	-0.08064	-0.497999	-1.32622	0.0882384	-1.18019	-1.67755	-0.753738	-0.768315	-1.49838	0.100771	0.865811	0.325685	1.68223	0.572269	0.269227	0.904473	0
0	06:02:00	50400	EBOV-Cyno-Aero-1	e1001	-0.515498	-0.749038	-0.0920282	-0.440218	-0.749722	0.034244	-0.635629	-0.86782	-0.238833	-0.00540629	-0.45808	0.501279	-0.0574559	-0.888748	0.746885	-0.523347	-1.25668	0.137919	0.720513	-0.391345	1.59237	-0.41399	-1.13644	-0.116046	-0.308069	-0.916672	0.215041	-1.03312	-1.52767	-0.378869	-0.703163	-1.51352	0.253278	0.188539	-0.591501	1.10146	1.68426	1.26597	2.13667	0
0	06:32:00	52200	EBOV-Cyno-Aero-1	e1001	-1.17162	-1.37947	-0.961858	-1.10223	-1.3625	-0.847746	-1.26958	-1.4439	-1.08227	-0.0135952	-0.362143	0.384011	0.0523496	-0.955424	0.91668	-0.835531	-1.60535	-0.137762	1.30682	-0.083319	2.26752	-0.0571651	-1.00963	0.91488	-0.884466	-2.07382	0.234832	-1.62354	-2.11973	-0.94805	-1.27722	-2.13523	-0.137884	-0.180172	-0.852684	0.426204	1.61203	1.04312	2.12011	0
0	07:02:00	54000	EBOV-Cyno-Aero-1	e1001	-1.01463	-1.40255	-0.991934	-0.950639	-1.3785	-0.898386	-1.08515	-1.43549	-1.04937	-0.00549173	-0.373446	0.410419	-0.188611	-1.06749	0.691583	-0.716922	-1.36852	-0.0792594	0.304559	-0.355419	0.797069	-0.304788	-0.915642	0.146514	-0.440672	-1.20343	0.0656388	-0.965385	-1.37319	-0.554528	-0.556333	-1.11769	0.159257	-0.502815	-1.11074	0.248448	1.51502	1.46058	1.68036	0
0	07:32:00	55800	EBOV-Cyno-Aero-1	e1001	-0.635314	-0.968538	-0.220289	-0.490545	-0.849059	-0.0577534	-0.84806	-1.16043	-0.459801	-0.0271192	-0.452037	0.426812	0.230529	-0.399421	0.899693	-0.8738	-1.50472	-0.303381	1.4714	0.975058	1.99337	0.258549	-0.700177	1.06784	-0.937526	-1.43795	-0.611416	-1.61336	-2.07759	-1.16543	-1.38959	-1.74751	-1.19201	-0.465065	-1.25705	-0.0546638	1.28979	1.14465	1.43248	0
1	08:02:00	57600	EBOV-Cyno-Aero-1	e1001	0.0591555	-0.319422	0.577778	0.202971	-0.167858	0.735001	-0.24208	-0.635715	0.253394	-0.0217546	-0.399114	0.357586	-0.150512	-0.720638	0.356307	-1.18489	-1.60098	-0.806157	1.4198	1.09611	1.69509	-0.263534	-1.0187	0.409492	-0.954443	-1.47275	-0.693483	-1.4911	-1.71242	-1.31217	-1.24064	-1.3706	-1.10861	-0.136103	-0.537152	0.120757	1.67921	1.50798	1.81782	0
1	08:32:00	59400	EBOV-Cyno-Aero-1	e1001	-0.107385	-0.515992	0.324354	0.0154284	-0.391373	0.439342	-0.329542	-0.748621	0.107791	0.00109413	-0.300003	0.29655	-0.0867729	-0.591518	0.379487	-0.881307	-1.35247	-0.444841	1.15736	0.793585	1.43063	-0.0670595	-0.45244	0.591345	-0.824326	-1.47611	-0.299049	-1.24235	-1.49539	-1.02724	-1.01013	-1.1661	-0.836372	-0.224481	-0.951265	0.786408	1.71213	1.67986	1.76391	0
1	09:02:00	61200	EBOV-Cyno-Aero-1	e1001	-0.114551	-0.377988	0.195053	-0.0547053	-0.354147	0.3014	-0.221844	-0.432219	0.0495853	0.000978781	-0.199388	0.225102	-0.0434274	-0.672966	0.578794	-0.35141	-1.00026	0.229057	0.465407	-0.41538	1.46038	-0.15716	-0.611449	0.442181	-0.106053	-0.80139	0.861513	-0.563197	-1.31631	0.18166	-0.396421	-1.20439	0.174446	-0.103321	-0.744563	0.284956	1.24126	1.20215	1.30935	0
1	09:32:00	63000	EBOV-Cyno-Aero-1	e1001	0.362909	-0.047052	0.598318	0.395009	-0.0158102	0.672348	0.303626	-0.0641239	0.481205	0.0141188	-0.16584	0.203301	0.0788228	-0.70286	0.802881	0.06917	-0.59228	0.672037	-0.058115	-1.21117	0.761602	0.150051	-0.388439	0.738058	0.167825	-0.404627	0.816183	0.00809545	-0.813361	0.767062	0.0384604	-0.761241	1.16805	-0.36955	-1.03308	0.192567	0.736913	0.715859	0.790008	0
1	10:02:00	64800	EBOV-Cyno-Aero-1	e1001	-0.165134	-0.621023	0.459385	-0.144004	-0.661465	0.468046	-0.209217	-0.710657	0.386966	-0.0116143	-0.317277	0.357548	-0.0634924	-1.03195	0.848061	-0.323911	-0.99663	0.305525	0.477852	-0.89604	1.41436	0.0483484	-0.80525	0.930509	-0.637616	-1.33124	0.110405	-0.45632	-1.25579	0.216932	-0.396008	-1.18416	0.796511	-0.144394	-1.02185	0.954575	0.925655	0.843271	1.00247	0
1	10:32:00	66600	EBOV-Cyno-Aero-1	e1001	0.234984	-0.337728	0.821895	0.271225	-0.340973	0.857592	0.153513	-0.474926	0.748014	0.000828073	-0.457918	0.4622	-0.101817	-0.665139	0.526239	-0.880351	-1.35243	-0.432799	1.11052	0.759319	1.54861	0.371423	-0.401992	1.20529	-1.06767	-1.7082	-0.337094	-1.17302	-1.4836	-0.91499	-0.982157	-1.23152	-0.845124	-0.34067	-1.40931	0.249642	1.71625	1.71829	1.8216	0
1	11:02:00	68400	EBOV-Cyno-Aero-1	e1001	-0.15047	-0.505644	0.233784	-0.0775735	-0.445503	0.325117	-0.287758	-0.649275	0.0781211	-0.0151914	-0.340763	0.297524	-0.0260993	-0.520107	0.46792	-0.990579	-1.46092	-0.533852	1.41612	1.01486	1.83813	0.470492	-0.383053	1.28799	-0.608277	-1.57458	0.399357	-1.49845	-1.74827	-1.19867	-1.28828	-1.53245	-1.11515	0.169262	-0.167432	0.557414	1.53462	0.852081	2.15722	0
1	11:32:00	70200	EBOV-Cyno-Aero-1	e1001	0.276261	-0.0363448	0.626941	0.362492	0.0389649	0.726197	0.0967887	-0.213106	0.457326	-0.0234491	-0.279576	0.254093	-0.229913	-0.756404	0.383279	-1.15964	-1.63769	-0.65525	1.4029	1.12959	1.71369	0.756595	0.155899	1.3704	-0.75007	-1.77734	0.326421	-1.5823	-1.83793	-1.3018	-1.29191	-1.51564	-1.2056	-0.642696	-0.87611	-0.206684	1.66396	1.60819	1.68053	0
1	12:02:00	72000	EBOV-Cyno-Aero-1	e1001	-0.0605565	-0.604647	0.432506	-0.00465555	-0.562947	0.533117	-0.153306	-0.634643	0.288065	0.00600747	-0.280726	0.312316	0.250679	-0.496602	0.953492	-0.123792	-0.784905	0.512092	0.648979	-0.151409	1.33726	-0.0262232	-0.420941	0.425073	-0.0593059	-0.234178	0.370087	-0.796303	-1.19743	-0.333142	-0.704942	-1.31154	-0.0541406	-0.768557	-1.05245	-0.728905	1.69745	0.787609	2.36581	0
1	12:32:00	73800	EBOV-Cyno-Aero-1	e1001	-0.23415	-0.944667	0.573516	-0.193312	-0.949121	0.621115	-0.288976	-0.925451	0.477398	0.0152553	-0.267181	0.314388	0.43044	-0.304429	1.17089	0.141228	-0.523531	0.851833	0.478055	-0.417336	1.19343	0.304892	-0.459826	0.720517	0.0400367	-0.071916	0.412859	-0.545997	-1.41691	0.247621	-0.580813	-1.26882	0.259627	-1.1959	-1.41666	-1.09727	0.124173	-0.391343	0.767338	0
1	13:02:00	75600	EBOV-Cyno-Aero-1	e1001	-0.413117	-0.740261	-0.0765855	-0.415865	-0.780981	-0.0229818	-0.388975	-0.67033	-0.0962404	-0.00739249	-0.168301	0.194579	-0.0653549	-0.920511	0.71447	-0.133298	-0.871621	0.526263	-0.0484501	-0.887367	0.606194	-0.0101666	-0.662579	0.554299	0.0671407	-0.702655	0.556036	-0.186159	-0.668413	0.289815	-0.046702	-0.733187	0.818231	-0.759206	-1.12838	-0.455209	-0.239586	-0.434824	-0.0339353	0
1	13:32:00	77400	EBOV-Cyno-Aero-1	e1001	-0.120508	-0.484634	0.144919	-0.121086	-0.523496	0.187189	-0.0895396	-0.404281	0.161474	0.0103493	-0.163286	0.197498	0.100951	-0.586407	0.834406	0.236774	-0.358656	0.850902	-0.257558	-0.851697	0.404597	0.0602699	-0.641579	0.519665	0.068957	-0.493944	0.437527	0.31459	-0.000891139	0.751887	0.173081	-0.621787	0.865626	-0.741388	-1.0647	-0.546424	-0.975345	-1.16256	-0.879844	0
1	14:02:00	79200	EBOV-Cyno-Aero-1	e1001	-0.300995	-0.583825	0.0362386	-0.277961	-0.583351	0.081886	-0.316056	-0.577562	0.00148803	0.000396317	-0.240067	0.245582	0.0999198	-0.710722	0.843819	-0.0404543	-0.681356	0.587275	0.150188	-0.772939	0.826949	0.322631	-0.5018	0.93648	-0.0598728	-0.523506	0.414449	-0.321461	-0.659674	-0.000634113	-0.222376	-0.880027	0.657963	-1.02126	-1.32929	-0.531084	-0.568423	-0.640936	-0.422319	0
1	14:32:00	81000	EBOV-Cyno-Aero-1	e1001	-0.485684	-1.42041	0.336556	-0.467215	-1.41167	0.346441	-0.493313	-1.36461	0.312483	-0.000362197	-0.228924	0.233069	-0.0488425	-0.790573	0.627397	-0.220409	-0.835731	0.394017	0.172144	-0.731442	0.81196	0.165925	-0.610701	0.83646	-0.0966994	-0.558437	0.330108	-0.507676	-0.982925	0.00438845	-0.247639	-0.877892	0.617384	-0.914239	-1.26143	-0.720986	-0.391502	-0.639931	-0.128221	0
1	15:02:00	82800	EBOV-Cyno-Aero-1	e1001	-0.709093	-1.26835	-0.212606	-0.693893	-1.26959	-0.172938	-0.707676	-1.22528	-0.25441	-0.00341446	-0.148499	0.173562	-0.0911461	-0.736349	0.523301	-0.250339	-0.836887	0.305483	0.0872466	-0.535768	0.633679	0.27186	-0.295537	0.780432	0.0285954	-0.362245	0.512554	-0.455659	-0.917376	-0.0819607	-0.180349	-0.714383	0.335109	-0.457374	-0.815059	0.0279568	-0.363069	-0.553645	-0.219439	0
1	15:32:00	84600	EBOV-Cyno-Aero-1	e1001	-0.14245	-0.805578	0.408822	-0.0678569	-0.727642	0.498437	-0.25516	-0.883775	0.31207	0.00186362	-0.269511	0.253256	-0.214613	-0.734256	0.294379	-0.688005	-1.25426	-0.193649	0.963714	0.464519	1.56081	-0.406732	-1.21605	0.314352	-0.701597	-1.68118	-0.188857	-1.2672	-1.70556	-0.794121	-0.819501	-1.25117	-0.572863	-0.00716724	-0.77065	0.686477	-0.230982	-0.334509	-0.15681	0
1	16:02:00	86400	EBOV-Cyno-Aero-1	e1001	-0.185294	-0.485155	0.259744	-0.101228	-0.402505	0.3455	-0.321869	-0.622629	0.120564	0.00658831	-0.323964	0.329173	-0.0724581	-0.579432	0.343599	-0.800464	-1.32918	-0.386943	1.29041	0.972167	1.63976	-0.416608	-1.23636	0.261837	-0.805311	-1.44228	-0.1929	-1.46508	-1.81518	-1.18058	-1.09073	-1.28981	-0.949222	0.0606863	-0.263771	0.804616	0.363597	0.0698013	0.642844	0
1	16:32:00	88200	EBOV-Cyno-Aero-1	e1001	-0.496505	-1.02018	0.106765	-0.429453	-0.988015	0.193368	-0.589338	-1.09068	-0.0204859	0.00181178	-0.429538	0.403419	-0.206173	-0.76201	0.318122	-0.773097	-1.34795	-0.283027	1.08282	0.613824	1.56039	-0.54889	-1.22168	0.150283	-0.55036	-1.07272	0.197316	-1.44323	-1.92911	-1.06788	-0.930454	-1.25903	-0.696267	0.0139289	-0.391459	0.644474	1.29292	1.13487	1.48719	0
1	17:02:00	90000	EBOV-Cyno-Aero-1	e1001	-0.928539	-1.56306	-0.441133	-0.881934	-1.50978	-0.378389	-0.974093	-1.60725	-0.489512	0.0136804	-0.350958	0.372971	-0.388659	-0.97826	0.129876	-0.845178	-1.37496	-0.423276	0.923246	0.413272	1.58421	-0.149346	-0.722086	0.516361	-0.377218	-0.934031	0.297756	-1.19596	-1.66306	-0.752887	-0.793064	-1.25146	-0.54691	-0.647295	-1.71139	0.704742	1.35675	1.30579	1.40689	0
1	17:32:00	91800	EBOV-Cyno-Aero-1	e1001	-0.859946	-0.955736	-0.565867	-0.827985	-0.971472	-0.520065	-0.890769	-0.992317	-0.581644	0.0175162	-0.102506	0.150329	-0.122654	-0.684509	0.47317	-0.118532	-0.699241	0.471152	0.0249421	-0.742882	0.754934	-0.0663492	-0.667325	0.579662	0.16049	-0.129398	0.723892	-0.0590709	-0.681033	0.646175	-0.0292938	-0.751655	0.556789	-0.303671	-0.435563	-0.148339	1.29154	0.688855	1.74958	0
1	18:02:00	93600	EBOV-Cyno-Aero-1	e1001	-1.10342	-1.27608	-0.931473	-1.08642	-1.28188	-0.89935	-1.06667	-1.1995	-0.916282	0.00654633	-0.0704325	0.0787236	-0.0602284	-0.555249	0.379139	0.101473	-0.221029	0.378582	-0.552056	-0.943021	-0.212648	0.177418	-0.631472	0.806615	0.318981	-0.0767995	0.428167	0.270732	0.123568	0.484562	0.504281	-0.00891349	1.00475	-0.494062	-0.586835	-0.313145	-0.453357	-1.14703	0.174876	0
1	18:32:00	95400	EBOV-Cyno-Aero-1	e1001	-1.93128	-2.16027	-1.7333	-1.87894	-2.14099	-1.63747	-1.97709	-2.15726	-1.7993	-0.00252732	-0.712611	0.726739	-0.517902	-1.17262	-0.00800634	-0.785233	-1.30065	-0.301849	0.506571	-0.343928	0.856722	0.309233	-0.59132	1.18437	-0.51926	-1.29125	-0.246976	-0.977921	-1.3853	-0.485315	-0.513471	-1.05384	0.305634	-0.235718	-0.689346	0.151357	-0.404821	-1.19338	0.307177	0
1	19:02:00	97200	EBOV-Cyno-Aero-1	e1001	-1.55941	-1.71527	-1.45681	-1.4902	-1.68368	-1.39307	-1.65685	-1.8272	-1.51777	0.00271342	-0.515957	0.524964	-0.538753	-1.17306	-0.184758	-0.788041	-1.42163	-0.290329	0.0296147	-0.416984	0.0683842	0.397533	-0.23566	1.02504	-0.220646	-1.13919	0.622745	-0.733004	-1.09251	-0.34659	-0.119642	-0.284838	0.383967	0.697172	0.16221	1.49177	-0.0455638	-0.420623	0.22848	0
1	19:32:00	99000	EBOV-Cyno-Aero-1	e1001	-0.812402	-1.04859	-0.68667	-0.737307	-1.00633	-0.579131	-0.938913	-1.19219	-0.797761	-0.000206516	-0.321025	0.303899	-0.606992	-1.16031	-0.103561	-0.711706	-1.11971	-0.306739	-0.0596146	-0.510893	0.388236	0.0764685	-0.764097	0.941183	-0.133187	-0.580636	0.0907987	-0.496785	-0.705898	-0.172011	-0.0966241	-0.72273	0.456183	0.0121663	-0.580528	0.247939	0.562901	0.335761	0.718316	0
1	20:02:00	100800	EBOV-Cyno-Aero-1	e1001	-0.8303	-1.03512	-0.664258	-0.755527	-0.986247	-0.591265	-0.939461	-1.19012	-0.706273	0.00279827	-0.292951	0.315245	-0.324394	-0.96576	0.122105	-0.321287	-0.816914	0.091853	-0.152646	-0.539998	0.139043	0.069968	-0.723446	0.732436	0.0535896	-0.726292	0.014834	-0.165115	-0.401586	0.0596452	0.0463863	-0.435723	0.532302	-0.154424	-0.679194	0.0813321	0.641549	0.555908	0.704194	0
1	20:32:00	102600	EBOV-Cyno-Aero-1	e1001	-0.743963	-0.901127	-0.592589	-0.696107	-0.929603	-0.476323	-0.790784	-0.917215	-0.669382	0.00113745	-0.362205	0.416936	-0.45117	-1.05788	0.115687	-0.547878	-1.10567	-0.030283	-0.181473	-0.665875	0.21633	-0.011038	-0.738183	0.696516	-0.103265	-1.09863	0.705185	-0.38685	-0.669807	-0.113615	0.10933	-0.44381	0.660796	-0.586155	-0.790272	-0.394068	0.827093	0.661501	0.942103	0
1	21:02:00	104400	EBOV-Cyno-Aero-1	e1001	-0.749913	-0.999534	-0.565729	-0.645519	-0.950758	-0.383148	-0.935653	-1.14867	-0.729849	0.00167905	-0.426899	0.431046	-0.136615	-0.912096	0.690729	-0.404571	-1.01366	0.237928	0.529083	-0.500365	1.42778	0.232936	-0.438171	0.945756	-0.24438	-1.20745	-0.301491	-0.785572	-1.22952	-0.302591	-0.53529	-1.47594	0.442804	0.300728	-0.659829	1.3179	1.25057	1.08119	1.40262	0
1	21:32:00	106200	EBOV-Cyno-Aero-1	e1001	-0.766119	-0.986802	-0.548426	-0.727627	-1.04729	-0.377094	-0.801701	-0.944525	-0.667207	0.000171402	-0.431997	0.46718	-0.232861	-1.06188	0.670369	-0.410407	-1.08593	0.296835	0.177925	-0.647336	1.20596	0.0882636	-0.560044	0.796593	0.0198012	-0.301508	0.59539	-0.619766	-0.906656	-0.309918	-0.212993	-1.27918	0.63102	0.0667447	-0.65596	0.677359	1.02454	0.975788	1.05547	0
1	22:02:00	108000	EBOV-Cyno-Aero-1	e1001	-0.876246	-1.10222	-0.661395	-0.811102	-1.09598	-0.519785	-0.982238	-1.18311	-0.767814	0.000150433	-0.348583	0.352574	-0.183596	-1.14769	0.799955	-0.221612	-0.867887	0.436681	0.0414205	-0.65905	0.708991	0.302607	-0.4207	1.24799	0.207325	0.0774011	0.719358	-0.179801	-0.403114	0.0530239	-0.131985	-0.908123	0.613851	0.150632	-0.514363	0.826453	0.727943	0.631942	0.796657	0
1	22:32:00	109800	EBOV-Cyno-Aero-1	e1001	-0.787574	-0.958708	-0.612086	-0.758742	-0.983258	-0.550809	-0.816338	-0.957692	-0.62309	9.00473e-05	-0.313622	0.33573	-0.266554	-0.845097	0.287722	-0.162777	-0.679913	0.298957	-0.329565	-0.741286	0.00928536	-0.249171	-0.778419	0.142359	-0.128216	-1.07848	0.644394	0.120596	-0.127972	0.334886	0.292388	-0.246247	0.814561	0.614892	-0.41327	1.51888	0.213551	0.102165	0.333765	0
1	23:02:00	111600	EBOV-Cyno-Aero-1	e1001	-0.561226	-0.713314	-0.404905	-0.5335	-0.770003	-0.313433	-0.597975	-0.700067	-0.496132	0.00434524	-0.383088	0.438744	-0.147045	-0.729363	0.399987	-0.144977	-0.624684	0.294137	-0.212626	-0.661252	0.205232	-0.309793	-0.90079	0.226557	-0.0132709	-0.291317	0.557971	-0.0804645	-0.346227	0.127573	0.178231	-0.474125	0.750616	1.10772	-0.208449	2.22476	0.245837	0.182657	0.334404	0
1	23:32:00	113400	EBOV-Cyno-Aero-1	e1001	-0.548968	-0.736352	-0.380259	-0.513933	-0.749034	-0.311783	-0.604682	-0.784488	-0.431178	0.00272495	-0.383195	0.41469	-0.0939442	-0.735712	0.3629	-0.0223353	-0.554585	0.395569	-0.20358	-0.767397	0.247786	-0.237311	-0.963823	0.321295	-0.0985064	-0.237216	0.617131	0.115645	-0.0954968	0.363233	0.199124	-0.477178	0.847577	0.939668	0.456356	1.62706	-0.0782334	-0.154727	-0.0112686	0
1	00:02:00	115200	EBOV-Cyno-Aero-1	e1001	-0.383523	-0.560106	-0.225682	-0.356642	-0.606088	-0.145178	-0.427007	-0.564416	-0.291134	0.00883454	-0.318973	0.354144	-0.0371795	-0.669396	0.548574	0.0211727	-0.491075	0.508106	-0.172633	-0.836494	0.584279	0.00107146	-0.696298	0.728283	0.0360905	-0.183002	0.646089	0.126486	-0.246601	0.451748	0.176502	-0.780383	0.923562	-0.408061	-0.562275	-0.313068	-0.1911	-0.284745	-0.0822756	0
1	00:32:00	117000	EBOV-Cyno-Aero-1	e1001	-0.0510722	-0.325593	0.149262	0.0293922	-0.264323	0.244897	-0.137568	-0.277989	-0.0179615	0.0839828	-0.0167786	0.191299	-0.129912	-0.627942	0.159279	0.0105125	-0.41007	0.390134	-0.367618	-0.762969	-0.233143	-0.330821	-0.844542	0.105655	0.130309	-0.107871	0.712903	0.251705	-0.00632476	0.619677	0.36327	0.0707833	0.869053	0.171283	-0.645472	1.06175	-0.00568949	-0.0808787	0.072265	0
1	01:02:00	118800	EBOV-Cyno-Aero-1	e1001	0.416637	-0.295787	1.15339	0.445182	-0.233519	1.12978	0.223265	-0.303862	0.789825	0.0200396	-0.154323	0.180177	-0.130334	-0.80849	0.525371	-0.123082	-0.723289	0.452645	0.127708	-0.939971	1.10308	0.0295768	-0.824282	0.803015	-0.0255396	-0.744873	0.0392759	-0.0345748	-0.417428	0.589884	-0.0746544	-1.13585	1.01526	-0.372845	-0.771509	-0.00702046	-0.0239324	-0.13968	0.0849011	0
1	01:32:00	120600	EBOV-Cyno-Aero-1	e1001	-0.0151674	-0.230131	0.189704	-0.00388683	-0.29799	0.240982	-0.0331188	-0.268146	0.208095	-0.000737063	-0.322106	0.324255	-0.121949	-0.512323	0.11691	0.123771	-0.231623	0.404974	-0.521242	-0.815459	-0.480544	0.140889	-0.729342	1.01331	-0.0592738	-0.244438	0.607261	0.488459	0.28163	0.737205	0.544963	0.404406	0.938421	-0.204786	-1.07271	0.956614	0.109968	0.00358914	0.21568	0
1	02:02:00	122400	EBOV-Cyno-Aero-1	e1001	0.21732	-0.0814748	0.502131	0.174584	-0.235679	0.537896	0.247494	-0.0476308	0.548728	0.00369704	-0.381937	0.442166	0.138855	-0.278603	0.330249	0.516409	0.116513	0.809844	-0.59425	-0.885377	-0.569281	0.00356271	-0.737885	0.788412	0.195721	-0.187348	0.798103	0.899527	0.642673	1.19568	0.640656	0.526765	1.03215	0.373939	-0.639744	1.32736	-0.0803192	-0.120729	-0.0445579	0
1	02:32:00	124200	EBOV-Cyno-Aero-1	e1001	-0.651977	-0.880072	-0.473106	-0.608679	-0.879785	-0.352503	-0.712691	-0.865764	-0.576694	0.00259391	-0.45737	0.486119	0.186935	-0.476064	0.816896	0.278689	-0.294754	0.832592	-0.0306696	-0.784135	0.670277	-0.0617712	-0.756683	0.301163	0.0970735	-0.125178	0.713654	0.289864	-0.151484	0.789653	0.00552198	-0.858177	0.834166	0.13421	-0.493039	0.497762	-0.21133	-0.258251	-0.161364	0
1	03:02:00	126000	EBOV-Cyno-Aero-1	e1001	-0.841144	-1.03613	-0.680751	-0.798252	-1.04065	-0.597112	-0.890534	-1.05871	-0.736899	0.0021456	-0.406465	0.414706	0.297722	-0.351755	0.864074	0.435426	-0.123927	0.947557	-0.0639428	-0.775634	0.619431	-0.198475	-0.757697	0.181813	0.166849	-0.142376	0.809286	0.423784	-0.00414129	0.94218	0.0543965	-0.813112	0.827469	-0.0926918	-0.612162	0.456562	0.101008	0.0645776	0.134819	0
1	03:32:00	127800	EBOV-Cyno-Aero-1	e1001	-0.773371	-0.956236	-0.64429	-0.486786	-0.681684	-0.349889	-0.83793	-0.961862	-0.738997	0.0935717	-0.046962	0.240141	0.11341	-0.366784	0.405702	0.447559	0.0110185	0.858968	-0.464235	-0.961959	-0.185549	-0.414087	-0.999919	0.0147728	0.0629977	-0.0871585	0.718885	0.912953	0.615379	1.42939	0.491166	-0.00489345	1.08092	-0.327602	-0.595896	-0.118901	0.0732305	0.0497007	0.0942922	0
1	04:02:00	129600	EBOV-Cyno-Aero-1	e1001	-0.556546	-0.832453	-0.342209	-0.505032	-0.789171	-0.269345	-0.613878	-0.860075	-0.394348	0.0366003	-0.20101	0.281927	0.00437278	-0.613649	0.578267	0.0769408	-0.439836	0.559102	-0.0301926	-0.73546	0.509524	-0.351714	-0.8466	0.0160593	-0.267898	-0.722899	0.0175587	0.164099	-0.155232	0.65144	-0.00200333	-0.728948	0.755702	0.780539	0.0177869	1.52951	0.319382	0.228138	0.412436	0
1	04:32:00	131400	EBOV-Cyno-Aero-1	e1001	-0.646167	-0.849695	-0.478632	-0.636423	-0.886763	-0.402985	-0.637198	-0.804218	-0.485691	0.0193849	-0.262607	0.318913	0.302178	-0.424761	0.981505	0.403313	-0.125301	0.848864	-0.242024	-0.730351	0.260965	-0.0634581	-0.711179	0.547363	0.213382	0.0202044	0.76033	0.31786	0.0735939	0.534107	0.15917	-0.514625	0.73506	-0.139345	-0.872986	0.885245	0.49962	0.369106	0.680898	0
1	05:02:00	133200	EBOV-Cyno-Aero-1	e1001	0.21417	-0.45891	0.800718	0.25333	-0.347319	0.78825	0.123983	-0.508986	0.681751	0.0672835	-0.104623	0.260035	-0.266401	-0.759648	0.139301	-0.50501	-1.134	0.107911	0.400631	-0.69245	1.43508	-0.412217	-0.861605	-0.047627	-0.632295	-0.775408	0.00736025	-0.648528	-1.74637	0.441697	-0.349508	-1.38433	0.660469	-0.298625	-0.925797	0.938282	0.213428	0.136559	0.266485	0
1	05:32:00	135000	EBOV-Cyno-Aero-1	e1001	0.456239	0.233021	0.657291	0.430163	0.180591	0.635928	0.482949	0.195549	0.74052	-0.00534114	-0.312057	0.30202	0.047558	-0.34609	0.287092	0.358782	-0.0134451	0.671712	-0.552752	-0.755398	-0.545003	0.394104	-0.588069	1.18793	0.00460152	-0.61899	0.0882384	0.60471	0.383264	0.880703	0.546939	0.490481	0.826438	-0.326653	-1.3278	0.676565	-0.314681	-0.414884	-0.243856	0
1	06:02:00	136800	EBOV-Cyno-Aero-1	e1001	0.645936	-0.307896	1.34809	0.628159	-0.315425	1.31389	0.670816	-0.224611	1.39398	0.00525839	-0.351485	0.359152	0.0772126	-0.465491	0.518125	0.291527	-0.275676	0.833892	-0.291033	-0.846636	-0.0272979	0.148403	-0.626245	1.15945	-0.196841	-0.916672	0.215041	0.493272	-0.202131	1.21177	0.288236	-0.18842	0.92963	0.193451	-0.0928508	0.750522	-0.0116796	-0.0884657	0.153397	0
1	06:32:00	138600	EBOV-Cyno-Aero-1	e1001	0.652031	0.305099	1.10053	0.655463	0.295204	1.08721	0.635277	0.294312	1.00807	0.00558112	-0.329702	0.373197	-0.123956	-0.738581	0.228835	-0.0911078	-0.682319	0.43865	-0.106919	-0.523976	-0.0858034	0.377057	-0.0473743	0.91488	-0.216907	-0.919496	0.234832	-0.0169659	-0.529594	0.474702	0.0289751	-0.134464	0.546137	-0.0286828	-0.71849	0.861511	0.430341	0.0577911	0.74523	0
1	07:02:00	140400	EBOV-Cyno-Aero-1	e1001	0.437049	0.0179848	1.01306	0.495405	0.0921494	1.05485	0.334489	-0.133738	0.955217	-0.0091429	-0.33576	0.372733	-0.0414155	-0.708655	0.470397	-0.429093	-1.11063	0.168641	0.322377	-0.533814	1.10655	0.166788	-0.915642	1.20867	-0.487207	-1.20343	0.48866	-0.653559	-1.66556	0.205653	-0.465286	-1.3288	0.478494	0.114804	-0.393899	0.56646	0.280858	0.0477224	0.597169	0
1	07:32:00	142200	EBOV-Cyno-Aero-1	e1001	0.20699	-0.128584	0.655981	0.257147	-0.113038	0.684863	0.106221	-0.195542	0.556943	0.00423657	-0.260983	0.296895	-0.269734	-1.06778	0.395833	-0.396837	-1.03878	0.1408	-0.0707732	-0.483557	0.334418	0.384483	-0.479175	1.06784	-0.344676	-1.02468	0.215117	-0.351394	-0.678939	-0.0708299	-0.126495	-0.672611	0.363399	0.0456379	-0.509008	0.814631	0.733438	0.443845	1.06956	0
2	08:02:00	144000	EBOV-Cyno-Aero-1	e1001	0.361543	-0.0281406	0.599941	0.381282	-0.0524406	0.663045	0.304865	-0.0660207	0.53433	0.00908594	-0.248929	0.265165	-0.209844	-1.08176	0.550901	-0.232156	-0.744919	0.193012	-0.152419	-0.728089	0.323142	0.154629	-0.610644	0.817546	0.0259077	-0.693483	0.475424	-0.186471	-0.511653	0.155441	-0.0592137	-0.623441	0.608893	-0.0137329	-0.674112	0.918007	0.597617	0.566046	0.640409	0
2	08:32:00	145800	EBOV-Cyno-Aero-1	e1001	-0.745226	-0.919158	-0.514501	-0.719713	-0.918604	-0.478099	-0.725427	-0.880462	-0.495776	0.0048871	-0.197565	0.230266	-0.0916481	-0.709718	0.380001	0.335213	-0.18482	0.788929	-0.662597	-1.19933	-0.0854847	-0.212745	-1.07871	0.382588	0.300163	-0.299049	0.878014	0.605978	0.0846178	1.13796	0.602416	-0.188694	1.29508	0.241748	-0.512493	0.914706	0.136827	0.0348833	0.21499	0
2	09:02:00	147600	EBOV-Cyno-Aero-1	e1001	-0.694309	-1.06092	-0.436329	-0.692712	-1.06192	-0.412451	-0.670214	-1.05339	-0.387727	-0.0133883	-0.235625	0.245809	-0.111079	-0.943519	0.599857	-0.0643513	-0.736536	0.492648	-0.0937377	-1.06625	0.717305	-0.0110151	-0.822175	0.800102	-0.322929	-1.21712	0.445787	0.0528007	-0.602992	0.752315	0.060005	-0.788135	1.05898	0.0617591	-0.831674	0.807551	-0.175945	-0.417772	0.0229428	0
2	09:32:00	149400	EBOV-Cyno-Aero-1	e1001	-1.24869	-1.71491	-1.20789	-1.20094	-1.66458	-1.1524	-1.27654	-1.76276	-1.19864	0.000739668	-0.333184	0.341114	0.0597531	-0.503264	0.630393	-0.50191	-1.08134	0.0341702	0.7151	0.453198	1.03945	0.20572	-0.388439	0.738058	-0.700297	-1.2185	0.00230965	-0.892365	-1.22564	-0.675933	-0.697959	-0.915985	-0.567812	-0.283542	-0.458688	-0.0149204	0.483583	0.369832	0.57992	0
2	10:02:00	151200	EBOV-Cyno-Aero-1	e1001	-1.17958	-1.37009	-0.945237	-1.11902	-1.33058	-0.862199	-1.25704	-1.4513	-1.00215	-0.00434392	-0.234516	0.262054	0.0256834	-0.74634	0.81034	-0.126542	-0.756622	0.470656	0.0622609	-0.673357	0.593482	-0.143557	-0.80525	0.496569	-0.0269554	-0.370142	0.590952	-0.25634	-0.675629	0.157428	-0.175391	-0.713149	0.482502	-0.348576	-0.912347	0.234853	0.409349	0.304456	0.500389	0
2	10:32:00	153000	EBOV-Cyno-Aero-1	e1001	-0.307699	-0.845876	-0.306878	-0.297667	-0.834639	-0.241765	-0.327121	-0.898331	-0.36877	-0.00478584	-0.218927	0.211258	0.0798519	-0.90148	0.968622	0.0741863	-0.455807	0.584034	-0.295836	-0.835708	0.166739	0.00556216	-0.631604	0.516457	0.290747	0.119943	0.57698	0.00214593	-0.204225	0.17485	0.0876681	-0.43839	0.700467	-0.0920555	-1.04685	0.924155	0.110034	-0.0896641	0.313251	0
2	11:02:00	154800	EBOV-Cyno-Aero-1	e1001	0.605725	0.241684	1.04933	0.597039	0.166373	1.087	0.605062	0.257945	1.02585	0.00957735	-0.221085	0.257631	-0.0823337	-1.03165	0.840997	-0.100709	-0.743815	0.469907	-0.124984	-0.641937	0.436493	0.0731378	-0.621774	0.810552	-0.18543	-1.08109	0.399357	-0.104859	-0.374272	0.175328	-0.0545369	-0.708554	0.543346	-0.179696	-0.432858	0.557737	-0.15697	-0.385255	0.0893396	0
2	11:32:00	156600	EBOV-Cyno-Aero-1	e1001	0.719031	0.240928	0.973931	0.719565	0.237085	1.01009	0.690624	0.198632	0.923709	0.00584079	-0.257644	0.290646	0.227667	-0.709799	1.11691	0.0487179	-0.513467	0.62635	0.0314986	-0.501138	0.542896	0.0744354	-0.572804	0.641701	-0.145038	-0.725462	0.326421	-0.192885	-0.417177	0.0385384	-0.231395	-0.799344	0.344598	-0.358992	-0.738645	0.358128	0.301636	0.161321	0.523039	0
2	12:02:00	158400	EBOV-Cyno-Aero-1	e1001	0.508701	0.289589	0.755744	0.547128	0.302037	0.837475	0.427792	0.245238	0.648819	0.000374253	-0.350496	0.373364	0.0840515	-0.755381	0.966675	-0.0623489	-0.803574	0.738751	0.146529	-0.556583	0.849356	0.257901	-0.420941	0.707078	-0.109419	-0.234178	0.370087	-0.320489	-0.71727	0.147019	-0.253888	-0.977125	0.45417	-0.722368	-1.06044	-0.468067	-0.606368	-0.790594	-0.46778	0
2	12:32:00	160200	EBOV-Cyno-Aero-1	e1001	1.20436	1.12728	1.48897	1.23948	1.16154	1.54256	1.10018	1.02489	1.37073	0.0107497	-0.23697	0.299282	0.302557	-0.139972	0.761377	0.550075	0.0983659	1.06249	-0.275592	-0.655989	-0.0448577	-0.127403	-0.459826	0.24838	0.0484474	-0.071916	0.412859	0.519099	0.247621	1.03608	0.154434	-0.213463	0.623541	-0.71369	-1.08887	-0.392233	-0.362655	-0.614166	-0.123955	0
2	13:02:00	162000	EBOV-Cyno-Aero-1	e1001	0.938073	0.773572	1.16561	0.949771	0.731022	1.21408	0.903236	0.773984	1.1123	0.0151804	-0.18707	0.238374	0.0359585	-0.700535	0.741373	0.377058	-0.287449	1.02818	-0.446917	-1.10306	0.184149	-0.460286	-1.06821	-0.0541403	-0.000131339	-0.702655	0.556036	0.685029	0.289815	1.07382	0.389999	-0.405245	1.1714	0.453178	0.028033	1.07084	-1.18147	-1.58404	-0.835713	0
2	13:32:00	163800	EBOV-Cyno-Aero-1	e1001	0.255984	-0.151501	0.640323	0.259255	-0.160638	0.692479	0.25331	-0.138662	0.581065	0.0106407	-0.217404	0.233576	0.0513288	-0.54376	0.604248	0.199639	-0.431857	0.862501	-0.316081	-0.905904	0.299286	-0.149014	-0.641579	0.287416	-0.039185	-0.493944	0.437527	0.336421	-0.37728	1.03418	0.238372	-0.530455	0.956958	0.166345	-0.791923	1.18448	-1.4391	-1.50183	-1.35104	0
2	14:02:00	165600	EBOV-Cyno-Aero-1	e1001	-0.252432	-0.558797	0.0615907	-0.255052	-0.567917	0.0580412	-0.221033	-0.521135	0.118006	0.0106874	-0.234548	0.273176	0.112157	-0.430006	0.572205	0.586861	-0.149429	1.26413	-0.674406	-1.18576	-0.119357	-0.13984	-0.707269	0.320074	-0.219252	-0.523506	0.414449	1.12301	0.37596	2.07063	0.66456	-0.111032	1.30763	0.584911	0.304643	0.970632	-1.83958	-1.9745	-1.73402	0
2	14:32:00	167400	EBOV-Cyno-Aero-1	e1001	-0.0241842	-0.484079	0.477694	-0.0384753	-0.511411	0.496864	-0.0271068	-0.43923	0.476712	-0.00257526	-0.27963	0.278142	0.158991	-0.662596	0.922416	0.37661	-0.341979	1.05051	-0.297842	-1.0607	0.366088	0.0719533	-0.817438	0.83646	-0.0694285	-0.558437	0.330108	0.629765	0.223792	1.1014	0.232036	-0.545609	1.11581	-0.0668495	-0.72288	0.507791	-1.81532	-1.96185	-1.66335	0
2	15:02:00	169200	EBOV-Cyno-Aero-1	e1001	-0.318869	-0.521042	0.0375278	-0.29893	-0.551951	0.099017	-0.361446	-0.51788	-0.0248869	-0.0121857	-0.288751	0.30862	0.301557	-0.370529	0.937228	0.2635	-0.440868	0.894061	0.150606	-0.498092	0.675254	0.136825	-0.725924	0.780432	-0.44488	-1.23704	0.0751546	-0.0532883	-0.708522	0.649027	-0.199585	-0.743136	0.291979	-0.378083	-0.826558	0.213743	-1.42469	-1.53538	-1.15939	0
2	15:32:00	171000	EBOV-Cyno-Aero-1	e1001	-0.118344	-0.609924	0.514448	-0.128954	-0.604555	0.545834	-0.107723	-0.596951	0.506596	-0.00874559	-0.215056	0.209693	0.476038	-0.304693	1.1609	0.659383	0.000937201	1.26459	-0.284159	-1.11345	0.323054	0.0257792	-0.778789	0.751608	0.0126943	-0.188857	0.308582	0.669743	0.208466	1.11991	0.201852	-0.464951	1.07665	-0.478002	-0.458973	-0.0912605	-0.989604	-1.20523	-0.725446	0
2	16:02:00	172800	EBOV-Cyno-Aero-1	e1001	0.0914017	-0.50731	0.27082	0.0706761	-0.538339	0.296797	0.1292	-0.420375	0.28787	0.0124118	-0.229952	0.269797	0.0603834	-0.744611	0.794157	0.32335	-0.303351	0.854998	-0.48141	-1.21722	0.0990663	-0.168082	-1.02233	0.475865	-0.0749018	-0.609358	0.223559	0.543982	0.159116	1.00524	0.422855	-0.33354	1.34321	-0.387601	-0.56626	-0.0377709	-1.22426	-1.3055	-1.15269	0
2	16:32:00	174600	EBOV-Cyno-Aero-1	e1001	0.913776	0.324928	1.91131	0.896794	0.292519	1.90089	0.912873	0.323382	1.85978	0.00588047	-0.372421	0.38914	-0.132164	-0.85465	0.478824	-0.195997	-0.763017	0.313431	0.0542977	-0.498369	0.570803	-0.246193	-0.829693	0.346278	-0.403639	-1.07272	0.197316	-0.236038	-0.637262	0.137847	-0.134879	-0.665847	0.292368	-0.313609	-0.787424	0.190182	-0.866815	-1.28444	-0.485836	0
2	17:02:00	176400	EBOV-Cyno-Aero-1	e1001	-0.043092	-0.721666	0.792279	-0.0636397	-0.812289	0.784644	-0.0300224	-0.648018	0.793318	0.00346449	-0.395922	0.381964	-0.00357212	-0.718407	0.68598	-0.104538	-0.664342	0.399389	-0.00860009	-0.57529	0.495364	-0.325454	-0.980096	0.309953	-0.233226	-0.934031	0.297756	-0.232932	-0.557851	0.0272578	-0.0872673	-0.606872	0.367501	-0.566798	-1.0416	0.24045	-0.810227	-0.867793	-0.716148	0
2	17:32:00	178200	EBOV-Cyno-Aero-1	e1001	0.321595	-0.271668	1.0843	0.321192	-0.30618	1.10381	0.309516	-0.232952	1.07515	0.00321222	-0.343107	0.346073	0.0863497	-0.493926	0.717948	-0.110705	-0.722372	0.451341	0.409255	-0.109298	0.941486	-0.105823	-0.875156	0.579662	-0.302295	-0.982687	0.297247	-0.451848	-0.929885	-0.0174291	-0.386673	-0.870605	-0.0889367	0.330097	-0.195536	1.06671	-0.635384	-0.933437	-0.371874	0
2	18:02:00	180000	EBOV-Cyno-Aero-1	e1001	0.303062	-0.0841939	1.03391	0.312724	-0.0902302	1.03739	0.249612	-0.104491	0.986106	-0.000210011	-0.180918	0.194734	-0.015459	-0.663467	0.674713	-0.358533	-1.04461	0.317606	0.747258	-0.0909583	1.57241	-0.0314798	-0.631472	0.566934	-0.565477	-1.08673	-0.0767995	-0.687701	-1.44074	0.123568	-0.709933	-1.39603	-0.14229	-0.248231	-0.376191	0.44995	-0.378452	-0.846598	0.144833	0
2	18:32:00	181800	EBOV-Cyno-Aero-1	e1001	-0.143705	-0.354707	0.0757261	-0.129892	-0.39644	0.11764	-0.164091	-0.344166	0.0132182	0.00529076	-0.568676	0.546821	0.408832	-0.209261	0.936039	0.264961	-0.198635	0.701539	0.418305	-0.308686	0.976412	-0.323495	-0.59132	0.000577582	-0.525911	-1.29125	-0.246976	-0.096231	-0.538255	0.308787	-0.493122	-1.16905	0.25955	-0.339586	-0.533885	-0.154038	-0.911561	-1.44732	-0.385386	0
2	19:02:00	183600	EBOV-Cyno-Aero-1	e1001	-0.946536	-1.27801	-0.663209	-0.92209	-1.24592	-0.642899	-0.969345	-1.30607	-0.648326	-0.00514525	-0.489934	0.472918	0.0778725	-0.33229	0.351107	0.25236	-0.182236	0.644374	-0.220022	-0.499047	-0.23786	-0.484848	-0.992081	0.01648	-0.380879	-1.13919	-0.258223	0.402858	0.186213	0.719016	0.165111	0.121222	0.511358	-0.379484	-0.62414	-0.237908	-0.455327	-0.884267	0.0198402	0
2	19:32:00	185400	EBOV-Cyno-Aero-1	e1001	-1.69533	-1.86734	-1.55391	-1.62865	-1.80383	-1.47648	-1.75402	-1.9437	-1.58476	0.00114771	-0.300866	0.303899	-0.113269	-0.423275	0.116737	0.308102	-0.0140441	0.573573	-0.638831	-0.725554	-0.613213	-0.523556	-1.49493	0.210349	0.0245995	-0.580636	0.0907987	0.673546	0.480518	0.836443	0.707107	0.639315	0.856784	-0.135329	-0.686624	0.166619	-1.46671	-1.72579	-1.06694	0
2	20:02:00	187200	EBOV-Cyno-Aero-1	e1001	-1.3411	-2.11064	-0.766912	-1.29415	-2.05097	-0.671743	-1.35606	-2.15068	-0.873158	-0.00128643	-0.418785	0.420106	0.136564	-0.359545	0.41333	0.475604	0.0418263	0.821143	-0.470828	-0.747151	-0.48169	-0.479337	-0.966093	0.00449477	0.018941	-0.726292	0.014834	0.685933	0.454986	0.982108	0.50953	0.433018	0.91703	-0.46988	-0.778546	-0.0415163	-1.86167	-2.07088	-1.73194	0
2	20:32:00	189000	EBOV-Cyno-Aero-1	e1001	-0.314573	-0.578986	-0.0975314	-0.304029	-0.629116	-0.0445618	-0.313958	-0.553713	-0.0998319	0.00193498	-0.362205	0.36824	0.0631393	-0.565515	0.644539	0.256132	-0.328986	0.764448	-0.280506	-0.807162	0.189232	-0.189001	-0.738183	0.218283	-0.249898	-1.09863	-0.196721	0.479452	0.16448	0.813371	0.255324	-0.415845	0.884513	-0.150232	-0.944778	0.505513	-1.63292	-1.70802	-1.61449	0
2	21:02:00	190800	EBOV-Cyno-Aero-1	e1001	-0.725097	-0.933261	-0.530402	-0.712507	-0.954391	-0.468298	-0.709278	-0.927742	-0.491881	0.000891802	-0.331572	0.359551	-0.0350199	-0.451346	0.152228	0.239075	-0.160724	0.516703	-0.55949	-0.840859	-0.521881	-0.261001	-0.668825	0.0231382	-0.161703	-0.301491	0.604468	0.735892	0.438954	0.995113	0.587938	0.47326	0.960561	0.0838128	-0.57465	0.212823	-1.2337	-1.34411	-1.13957	0
2	21:32:00	192600	EBOV-Cyno-Aero-1	e1001	-1.26159	-1.68435	-1.02856	-1.219	-1.65086	-0.961461	-1.28126	-1.66544	-1.00341	0.00392282	-0.459245	0.439932	-0.0538126	-0.622853	0.42536	0.0553694	-0.428653	0.451251	-0.110783	-0.880005	0.611812	-0.113803	-0.78615	0.344381	-0.218801	-1.19841	0.59539	0.302095	-0.0115498	0.883556	0.149905	-0.801631	0.989183	0.9625	0.315338	1.87845	-1.01594	-1.09602	-0.883527	0
2	22:02:00	194400	EBOV-Cyno-Aero-1	e1001	-1.5688	-1.77788	-1.42908	-1.51255	-1.76566	-1.33306	-1.61249	-1.81366	-1.47244	0.00260362	-0.348583	0.352574	-0.0664581	-0.535371	0.142563	0.41167	0.0381842	0.691051	-0.69082	-0.98396	-0.703558	-0.233651	-0.659084	0.0560673	0.260477	0.0774011	0.719358	0.83863	0.680214	1.02232	0.766905	0.685194	1.18459	0.865741	0.379505	1.34378	-1.32802	-1.37758	-1.2458	0
2	22:32:00	196200	EBOV-Cyno-Aero-1	e1001	-1.54771	-1.84127	-1.3022	-1.47389	-1.79357	-1.19328	-1.63052	-1.90465	-1.41235	-0.00194306	-0.392332	0.394762	0.136532	-0.587329	0.771437	0.318463	-0.275425	0.824736	-0.220238	-0.837078	0.392866	-0.247945	-0.778419	0.142359	-0.0583945	-0.217041	0.644394	0.42921	0.0263136	0.874886	0.235997	-0.652236	0.984815	0.829061	-0.429703	2.00268	-1.43384	-1.48595	-1.28744	0
2	23:02:00	198000	EBOV-Cyno-Aero-1	e1001	-1.28752	-1.5141	-1.12178	-1.2423	-1.50621	-1.06273	-1.33025	-1.56166	-1.11942	0.00523531	-0.339833	0.373863	0.0798771	-0.400544	0.384011	0.310937	-0.106991	0.67077	-0.432551	-0.839441	-0.270505	-0.429141	-0.90079	0.00108734	-0.221144	-0.291317	-0.291317	0.596439	0.364474	0.917241	0.508795	0.131365	1.08088	-0.666146	-1.00828	-0.381979	-1.40511	-1.5245	-1.25894	0
2	23:32:00	199800	EBOV-Cyno-Aero-1	e1001	-1.14317	-1.33707	-0.987675	-1.11854	-1.35383	-0.916827	-1.15395	-1.30212	-1.02887	0.00471966	-0.499958	0.550914	0.125302	-0.401402	0.43201	0.432953	-0.0287718	0.817867	-0.53996	-0.926102	-0.417231	-0.455671	-0.749637	-0.107077	-0.0289563	-0.237216	0.617131	0.744278	0.439688	1.05133	0.605506	0.320524	1.11823	-0.663658	-0.787021	-0.611862	-0.944854	-0.967659	-0.919839	0
2	00:02:00	201600	EBOV-Cyno-Aero-1	e1001	-1.12302	-1.343	-0.944239	-1.10376	-1.37617	-0.87442	-1.12275	-1.30534	-0.969678	0.00924006	-0.335391	0.386979	0.180124	-0.44756	0.65669	0.435645	-0.0937805	0.853495	-0.364331	-1.01132	0.259195	-0.277343	-0.933728	0.253423	0.0257237	-0.183002	0.646089	0.764274	0.364454	1.1501	0.450157	-0.471911	1.21735	-0.591682	-0.806671	-0.376149	-1.25158	-1.49956	-1.09462	0
2	00:32:00	203400	EBOV-Cyno-Aero-1	e1001	-1.42092	-1.64869	-1.22413	-1.08809	-1.31081	-0.891271	-1.20611	-1.38033	-1.05416	0.0833259	-0.0167786	0.204724	0.168149	-0.171938	0.396397	0.723714	0.363425	1.04934	-0.861727	-1.02925	-0.794606	-0.456489	-0.844542	-0.131894	0.190077	-0.107871	0.712903	1.32775	1.08918	1.63693	1.07521	0.924106	1.36453	0.759413	-0.21279	1.71878	-0.459256	-0.482881	-0.435023	0
2	01:02:00	205200	EBOV-Cyno-Aero-1	e1001	-0.315611	-1.22422	0.558659	-0.221325	-1.07334	0.600005	-0.383764	-1.05232	0.308301	0.0198411	-0.257859	0.299642	0.224885	-0.271964	0.704571	0.28422	-0.343136	0.860861	0.0115127	-1.03305	0.891867	0.131121	-0.591811	0.570544	-0.0873603	-0.744873	0.823424	0.263276	-0.804855	1.36474	-0.00323692	-0.98979	1.17461	1.37339	1.14729	1.6813	-0.832179	-0.950666	-0.788469	0
2	01:32:00	207000	EBOV-Cyno-Aero-1	e1001	-0.770001	-1.0677	-0.526919	-0.727354	-1.12407	-0.407489	-0.770084	-1.00045	-0.578989	-0.00135335	-0.443299	0.465646	0.477887	-0.113327	0.886841	0.839041	0.347732	1.27685	-0.521436	-0.936601	-0.236228	-0.172275	-0.480392	0.266461	0.119938	-0.244438	0.607261	1.05238	0.737205	1.34464	0.59158	0.0685465	1.15673	1.32813	1.26864	1.7924	-1.75495	-1.8257	-1.69314	0
2	02:02:00	208800	EBOV-Cyno-Aero-1	e1001	-0.639699	-1.10927	-0.290563	-0.616411	-1.1385	-0.234667	-0.57931	-0.987742	-0.234825	0.000468387	-0.491818	0.524576	0.257417	-0.189498	0.531529	0.686074	0.264249	1.03799	-0.635055	-0.97828	-0.631248	-0.269674	-0.737885	0.0252634	0.193389	-0.187348	0.798103	1.07697	0.801505	1.43683	0.72525	0.619591	1.19718	0.943758	-0.0409088	1.72443	-1.612	-1.66954	-1.56797	0
2	02:32:00	210600	EBOV-Cyno-Aero-1	e1001	2.09198	1.78527	2.39478	2.06688	1.72315	2.39509	2.04563	1.75579	2.3222	0.00531505	-0.49588	0.524629	-0.0313525	-0.411197	0.241146	0.102153	-0.307508	0.61111	0.00580744	-0.885967	0.999147	-0.451026	-0.756683	-0.22776	-0.632175	-0.964009	-0.125178	0.354259	-0.292849	1.2817	0.0803824	-1.12174	1.00063	0.792736	0.24189	1.46242	-1.79718	-2.43822	-1.08179	0
2	03:02:00	212400	EBOV-Cyno-Aero-1	e1001	2.1998	1.94726	2.43489	2.17534	1.86573	2.43548	2.16338	1.90936	2.41434	0.00753112	-0.529641	0.59947	0.105362	-0.255319	0.365282	0.417113	0.0519507	0.865901	-0.386312	-0.9162	-0.431159	-0.454543	-0.757697	-0.287942	-0.298072	-1.09404	-0.142376	0.836253	0.563651	1.50997	0.469703	0.328162	1.05572	0.826958	0.600314	1.26408	-2.19699	-2.55775	-1.73827	0
2	03:32:00	214200	EBOV-Cyno-Aero-1	e1001	0.856438	-0.742079	2.84255	-0.821503	-2.69552	1.97221	1.82076	1.0893	2.52091	-0.554697	-1.70259	0.367743	1.50464	0.157217	2.5004	1.46372	0.48747	2.23168	0.881654	-0.485103	2.0709	-0.390263	-1.25359	0.268446	-1.15781	-0.893202	-0.0871585	0.356468	-0.30038	1.22588	-0.69803	-1.73743	0.366121	-0.107062	-1.1506	1.04042	-0.797579	-2.09961	0.370759	0
2	04:02:00	216000	EBOV-Cyno-Aero-1	e1001	1.89576	1.6914	2.11791	1.58313	1.56098	2.05716	1.83809	1.6027	2.11414	-0.200307	-0.300074	0.232395	0.317193	-0.0956374	0.543069	0.974502	0.562774	1.28664	-0.621999	-1.03627	-0.67713	-0.240453	-1.13415	0.878719	-0.393168	-0.722899	0.0175587	1.61143	1.27885	1.90626	0.746902	0.663733	1.28124	-0.907278	-1.39708	-0.556764	-1.53295	-1.47662	-1.36144	0
2	04:32:00	217800	EBOV-Cyno-Aero-1	e1001	2.01876	1.78952	2.26473	1.98128	1.71762	2.25174	1.99818	1.73025	2.2766	0.0206921	-0.177506	0.247996	0.355116	-0.0040811	0.587471	0.994386	0.64277	1.29395	-0.915743	-1.04373	-0.881931	0.0993776	-0.711179	1.05078	0.176996	0.0202044	0.76033	1.42422	1.19198	1.65249	1.08801	0.996898	1.30634	0.596344	-0.224908	1.34452	-2.17815	-2.3331	-2.0213	0
2	05:02:00	219600	EBOV-Cyno-Aero-1	e1001	1.78682	1.42933	2.12754	1.65721	1.2789	1.98572	1.6138	1.30104	1.92363	0.0667986	-0.0575702	0.20122	0.305087	-0.251979	0.719614	0.727859	0.145397	1.26763	-0.388885	-1.10154	0.187908	0.633585	-0.318953	1.309	0.0531041	0.00736025	0.790128	1.19844	0.640612	1.93356	0.484267	-0.397187	1.32327	0.118561	-0.391512	0.66305	-0.82652	-0.859545	-0.816236	0
2	05:32:00	221400	EBOV-Cyno-Aero-1	e1001	1.12902	0.874681	1.40237	1.0821	0.747141	1.39881	1.16133	0.892407	1.47765	0.00175995	-0.340619	0.330582	0.438969	-0.234745	0.833967	0.765949	0.226675	1.2315	-0.482912	-0.892904	-0.308177	0.301697	-0.588069	1.18793	0.291776	0.0882384	0.795467	0.84707	0.596452	1.16495	0.530947	0.154524	1.06833	0.111667	-0.607988	1.13383	-1.71999	-1.83197	-1.61208	0
2	06:02:00	223200	EBOV-Cyno-Aero-1	e1001	1.09545	0.841315	1.5322	1.12967	0.81443	1.6197	0.99962	0.726825	1.38216	0.000981807	-0.422548	0.442059	0.216048	-0.641077	0.91733	0.173055	-0.720589	0.989475	0.188875	-0.709486	1.04819	0.375561	-0.626245	1.41455	-0.409613	-1.48253	0.215041	-0.0271674	-0.820714	0.50482	-0.203609	-1.15464	0.70878	0.462755	-0.0790952	1.02078	-1.51367	-1.58802	-1.41871	0
2	06:32:00	225000	EBOV-Cyno-Aero-1	e1001	1.3616	0.893013	1.66213	1.40392	0.930483	1.73227	1.25572	0.791803	1.57294	-0.00291483	-0.35133	0.405639	0.196429	-0.291976	0.518357	0.476808	-0.041933	0.940109	-0.355851	-0.636993	-0.411193	-0.18001	-1.00963	0.674317	0.158022	-0.342332	0.811995	0.613059	0.307319	0.97685	0.360783	0.354611	0.751343	0.280132	-0.579907	1.31335	-1.03861	-1.36292	-0.583818	0
2	07:02:00	226800	EBOV-Cyno-Aero-1	e1001	0.517005	0.425507	0.68455	0.529856	0.418401	0.719168	0.501228	0.395098	0.679492	0.00291798	-0.169942	0.184304	0.455521	0.0317447	0.785212	0.946798	0.553925	1.36687	-0.646948	-0.79962	-0.677733	0.293052	-0.49078	0.996239	0.438723	0.0656388	0.48866	1.03833	0.790409	1.37516	0.780516	0.777136	1.06548	0.552691	0.354599	1.05872	-1.36982	-1.44363	-1.28665	0
2	07:32:00	228600	EBOV-Cyno-Aero-1	e1001	0.596496	0.259411	0.928347	0.588791	0.244752	0.965579	0.570013	0.251422	0.858372	0.00753765	-0.230414	0.273969	0.260308	-0.380028	0.679067	0.676464	0.098637	1.14179	-0.513116	-0.768509	-0.490209	-0.0221767	-0.700177	0.84684	0.191099	-0.611416	0.628384	0.727281	0.415657	1.02377	0.508712	0.374509	0.896681	0.604893	0.0298946	1.19369	-1.22572	-1.40828	-0.995303	0
3	08:02:00	230400	EBOV-Cyno-Aero-1	e1001	0.909436	0.955068	1.52605	0.828116	0.819381	1.42234	0.986974	1.01284	1.66357	0.00410429	-0.260482	0.28827	0.251035	-0.329062	0.63484	0.616685	0.211096	1.05704	-0.462979	-0.997512	0.250365	-0.128393	-0.814671	0.613519	0.219192	-0.303847	0.86506	0.652962	0.422279	1.08937	0.433365	-0.56522	1.15228	0.971046	0.871474	1.4845	-1.055	-1.1567	-1.05754	0
3	08:32:00	232200	EBOV-Cyno-Aero-1	e1001	0.530767	0.0298458	1.17142	0.528514	0.0519625	1.17836	0.510882	0.0382292	1.14649	-0.0086862	-0.281926	0.320653	0.3563	-0.375121	1.07625	0.194226	-0.430749	0.739442	0.103424	-0.347161	0.603018	0.315093	-0.661197	1.21762	-0.361834	-1.08376	0.0933054	-0.107056	-0.500571	0.318694	-0.229228	-0.718612	0.0703765	-0.551354	-0.984945	0.0477706	-0.660751	-0.913679	-0.49343	0
3	09:02:00	234000	EBOV-Cyno-Aero-1	e1001	-0.0118828	-0.359395	0.511881	-0.0470807	-0.414438	0.488556	0.0486079	-0.300808	0.578993	-0.00196809	-0.282215	0.282046	-0.176064	-1.04417	0.610617	-0.0623365	-0.751777	0.505347	-0.33978	-1.07408	0.279573	-0.0538256	-1.0329	0.652907	0.0880418	-0.385664	0.861513	0.141524	-0.317664	0.609651	0.24812	-0.475947	1.07199	0.312289	-0.203148	0.94149	-0.839694	-0.941864	-0.715551	0
3	09:32:00	235800	EBOV-Cyno-Aero-1	e1001	0.441594	0.0607691	0.925332	0.399947	-0.00544606	0.927582	0.474329	0.138091	0.892988	-0.0135028	-0.234746	0.242677	-0.0971372	-0.754314	0.53073	0.155226	-0.492987	0.716006	-0.42631	-1.18311	0.0971351	-0.417841	-1.28964	0.287459	0.0241984	-0.404627	0.409246	0.345358	-0.194934	0.973204	0.31259	-0.309906	1.12147	0.877019	-0.0638034	1.4122	-1.37175	-1.43445	-1.32323	0
3	10:02:00	237600	EBOV-Cyno-Aero-1	e1001	-0.117443	-1.14416	0.590196	-0.16812	-1.1341	0.547416	-0.00433309	-1.0017	0.672705	0.00303936	-0.196318	0.211124	0.23597	-0.311896	0.626712	0.868945	0.448228	1.32495	-0.954398	-1.27898	-0.727616	-0.750021	-1.02222	-0.37131	0.269194	0.110405	0.590952	1.14774	0.930982	1.52602	0.985222	0.554966	1.46076	0.960093	0.759321	1.19621	-1.04324	-1.15279	-0.932368	0
3	10:32:00	239400	EBOV-Cyno-Aero-1	e1001	-1.58152	-1.68955	-1.48607	-1.58539	-1.7009	-1.49269	-1.54702	-1.67198	-1.42891	0.0075055	-0.0874811	0.109687	0.58441	0.191516	0.839522	1.32191	1.00236	1.61189	-1.14754	-1.24234	-1.12606	-0.764863	-1.09083	-0.631604	0.523793	0.119943	0.57698	1.45422	1.26469	1.64376	1.30088	1.22922	1.48343	0.8167	0.591196	1.09546	-1.32623	-1.44305	-1.22609	0
3	11:02:00	241200	EBOV-Cyno-Aero-1	e1001	-1.34448	-1.74031	-0.943954	-1.36752	-1.79192	-0.974066	-1.26217	-1.63538	-0.855003	0.00534951	-0.234382	0.277577	0.434353	-0.374159	0.994309	0.862146	0.206275	1.44074	-0.529662	-0.939212	-0.0906081	0.117766	-0.621774	0.810552	-0.0351845	-0.587611	0.399357	0.89575	0.560048	1.16461	0.524722	-0.205654	1.09975	0.531129	-0.0157177	1.06685	-1.40957	-1.62259	-1.13105	0
3	11:32:00	243000	EBOV-Cyno-Aero-1	e1001	-1.23687	-1.90589	-0.889453	-1.26765	-1.94065	-0.906922	-1.12997	-1.74125	-0.834554	-0.00216839	-0.257644	0.276025	0.404424	-0.199532	0.772248	0.814986	0.344726	1.20321	-0.628289	-0.908131	-0.674494	-0.316953	-0.815705	-0.0870021	0.283408	-0.19952	0.852363	0.881963	0.628287	1.16442	0.65717	0.622565	1.0609	0.648347	0.493267	1.18264	-1.08241	-1.37598	-0.562113	0
3	12:02:00	244800	EBOV-Cyno-Aero-1	e1001	-0.860987	-1.27952	-0.454139	-0.854215	-1.31218	-0.409525	-0.847508	-1.19488	-0.478217	-0.00819646	-0.394102	0.373364	0.271707	-0.72129	1.2031	0.145522	-0.751232	0.929079	0.408433	-0.696289	1.29495	0.11289	-0.98495	0.989083	-0.386812	-1.44271	0.370087	-0.242429	-0.909335	0.531148	-0.370669	-1.28479	0.654818	0.346273	-0.0174131	0.698067	-0.394217	-0.575384	-0.216702	0
3	12:32:00	246600	EBOV-Cyno-Aero-1	e1001	-1.09258	-1.42363	-0.734269	-1.03429	-1.39252	-0.641652	-1.17403	-1.48603	-0.841443	-0.029202	-0.440896	0.412575	0.301101	-0.815694	1.21014	-0.413837	-1.35973	0.47447	1.13067	0.491639	1.88978	0.356857	-0.459826	1.19265	-1.02032	-2.01102	-0.556691	-1.38045	-1.94255	-0.803659	-1.05058	-1.65699	-0.747204	-0.368784	-1.3404	0.408434	1.28127	0.49995	1.97058	0
3	13:02:00	248400	EBOV-Cyno-Aero-1	e1001	-1.17841	-1.71054	-0.66088	-1.12165	-1.67834	-0.618625	-1.23447	-1.74411	-0.661892	-0.014114	-0.318458	0.31971	0.292465	-0.197161	0.817837	-0.340405	-0.986622	0.229058	1.06405	0.772498	1.42379	0.298366	-0.662579	1.16274	-0.928482	-1.54178	-0.283091	-1.22383	-1.62664	-0.842637	-0.958838	-1.2251	-0.846705	-0.284643	-0.758607	0.21922	1.84864	1.67652	2.07741	0
3	13:32:00	250200	EBOV-Cyno-Aero-1	e1001	-0.866116	-1.57924	-0.110364	-0.798468	-1.56209	-0.0216943	-0.958266	-1.6567	-0.225638	-0.0250449	-0.415835	0.395929	0.228413	-0.412381	0.924534	-0.432422	-1.11171	0.189339	1.18626	0.683173	1.88768	0.24814	-0.641579	0.984162	-0.768578	-1.42542	-0.0282088	-1.45616	-2.07103	-0.941864	-1.06363	-1.56121	-0.843595	0.222176	-0.209267	0.741338	1.05924	0.967266	1.17459	0
3	14:02:00	252000	EBOV-Cyno-Aero-1	e1001	0.180956	-0.949475	1.25867	0.196492	-0.946036	1.26081	0.0957296	-1.01466	1.16686	-0.0231691	-0.311811	0.278695	0.210887	-0.29482	0.790017	-0.230807	-0.863086	0.366705	0.800949	0.42202	1.28331	0.46281	-0.296332	1.34742	-0.381791	-1.46146	0.414449	-0.965242	-1.41286	-0.471377	-0.759167	-1.15846	-0.58834	0.0515627	-0.786307	0.963486	0.778615	0.627045	1.02056	0
3	14:32:00	253800	EBOV-Cyno-Aero-1	e1001	1.05149	-0.172909	2.32707	1.02401	-0.175616	2.31654	1.05881	-0.17477	2.36897	-0.00877961	-0.200753	0.227435	0.114748	-0.480134	0.677632	0.0577678	-0.477317	0.57607	0.0330958	-0.71883	0.579042	0.016734	-0.610701	0.629722	0.244204	-0.114164	0.77438	-0.151712	-0.653821	0.443195	-0.11955	-0.71175	0.600078	0.385483	-0.447063	1.37382	0.263937	-0.0642572	0.532738	0
3	15:02:00	255600	EBOV-Cyno-Aero-1	e1001	0.793319	-0.312947	1.90255	0.782507	-0.320566	1.83072	0.786654	-0.321298	1.92958	0.00793496	-0.184861	0.199535	-0.0843184	-0.631404	0.426509	-0.273967	-0.859675	0.253925	0.311006	-0.0635934	0.73887	0.414263	-0.295537	1.21082	0.0529475	-0.799644	0.512554	-0.500615	-0.917376	-0.0819607	-0.350374	-0.786265	-0.153695	-0.180375	-0.479753	0.133091	-0.737907	-0.762525	-0.678973	0
3	15:32:00	257400	EBOV-Cyno-Aero-1	e1001	0.195154	-0.582093	1.26669	0.139012	-0.624885	1.15112	0.233362	-0.558642	1.3196	0.000732893	-0.182383	0.198802	-0.224374	-0.63771	0.222638	-0.387605	-0.85786	0.0517057	0.198115	-0.0773971	0.527479	0.332503	-0.341533	0.970237	-0.190836	-0.686297	0.308582	-0.515936	-0.885266	-0.201683	-0.277999	-0.619111	-0.125799	-0.255444	-0.885686	0.205984	-1.23519	-1.36516	-1.06307	0
3	16:02:00	259200	EBOV-Cyno-Aero-1	e1001	0.096115	-0.406464	0.753341	0.0227987	-0.512071	0.712216	0.200801	-0.262925	0.867178	-0.0313945	-0.30912	0.274745	-0.315374	-1.03682	0.277369	-0.248019	-0.833551	0.220988	-0.148083	-0.829385	0.324809	0.262543	-0.594277	0.903922	0.126573	-0.609358	0.640018	-0.0462714	-0.475478	0.370647	0.0495158	-0.516935	0.701329	0.395815	-0.266469	0.658291	-1.29574	-1.38191	-1.11449	0
3	16:32:00	261000	EBOV-Cyno-Aero-1	e1001	0.631997	0.379765	1.18723	0.547931	0.251403	1.12529	0.742873	0.521069	1.31692	0.00266177	-0.148712	0.170191	-0.22516	-0.794628	0.24582	-0.174096	-0.721298	0.229833	-0.267422	-0.763766	0.194613	0.461989	-0.241707	1.13026	0.383344	-0.226029	0.620662	0.00912771	-0.378892	0.310093	0.17064	-0.376862	0.611773	0.0947113	-0.37655	0.732881	-1.52817	-1.66026	-1.42537	0
3	17:02:00	262800	EBOV-Cyno-Aero-1	e1001	0.374167	-0.0975551	1.20215	0.326968	-0.198014	1.16389	0.443439	0.0103444	1.25935	-0.0102555	-0.368943	0.336999	-0.149978	-0.872633	0.419965	-0.209997	-0.828783	0.241387	-0.0503216	-0.522581	0.453984	0.169647	-0.515678	0.929177	-0.0539507	-0.523435	0.708352	-0.254962	-0.622863	0.0272578	-0.0294305	-0.576891	0.30754	-0.323299	-0.915817	0.435147	-1.45203	-1.57547	-1.24691	0
3	17:32:00	264600	EBOV-Cyno-Aero-1	e1001	0.499133	-0.27782	1.3836	0.430448	-0.382244	1.32668	0.586936	-0.177036	1.44896	-0.00154625	-0.363497	0.346073	-0.380595	-1.07277	0.181197	-0.430405	-1.06175	0.00531147	-0.0455484	-0.575983	0.579219	0.0009764	-0.875156	0.787493	-0.119701	-0.982687	0.297247	-0.326896	-0.846934	0.148472	-0.00914106	-0.632706	0.369868	0.0461046	-0.224192	0.520832	-1.12957	-1.24542	-1.02703	0
3	18:02:00	266400	EBOV-Cyno-Aero-1	e1001	0.105903	-0.306283	0.467027	0.0433453	-0.423443	0.448846	0.212343	-0.178669	0.568504	-0.00501891	-0.180918	0.200258	-0.117495	-0.803295	0.516047	-0.180323	-0.775903	0.333017	0.0324092	-0.804238	0.740661	0.389635	-0.631472	1.28598	-0.0751934	-0.581766	0.428167	-0.197165	-0.778918	0.424397	-0.0825373	-0.875864	0.77801	-0.47967	-0.61501	0.0295612	-0.590157	-0.966771	-0.275774	0
3	18:32:00	268200	EBOV-Cyno-Aero-1	e1001	-0.276229	-0.526977	-0.0593894	-0.342791	-0.629065	-0.0889296	-0.138388	-0.382765	0.108287	-0.00638678	-0.496709	0.438869	0.0856406	-0.627879	0.615792	0.0536273	-0.557944	0.587651	0.0703551	-0.515296	0.303958	0.555497	-0.295371	1.48032	-0.172279	-1.29125	0.797299	-0.0374923	-0.538255	0.414668	-0.0992764	-0.477793	0.536053	-0.26094	-0.60624	-0.180908	-0.48367	-1.21646	0.584203	0
3	19:02:00	270000	EBOV-Cyno-Aero-1	e1001	-0.381732	-0.591669	-0.227266	-0.456176	-0.697604	-0.286968	-0.216692	-0.459525	-0.0233075	0.000738848	-0.385842	0.368826	-0.0192238	-0.477306	0.30913	0.2525	-0.268964	0.689087	-0.401061	-0.654629	-0.406514	0.395329	0.01648	1.02504	-0.0799682	-0.258223	0.622745	0.629649	0.186213	1.0387	0.427986	0.368043	0.766141	-0.387158	-0.789871	-0.323186	-1.64333	-1.95065	-1.30155	0
3	19:32:00	271800	EBOV-Cyno-Aero-1	e1001	-0.401047	-0.731713	-0.156965	-0.506859	-0.86457	-0.256142	-0.149614	-0.534713	0.155189	0.00144942	-0.361342	0.344217	0.0199715	-0.590244	0.435273	0.328966	-0.201442	0.726471	-0.470129	-0.768776	-0.357067	0.153288	-0.520486	0.697572	0.0711244	-0.580636	0.0907987	0.54341	0.183914	0.836443	0.489163	0.204376	0.945489	0.309806	-0.864243	1.64147	-1.2307	-1.34323	-1.0882	0
3	20:02:00	273600	EBOV-Cyno-Aero-1	e1001	-0.756769	-0.982103	-0.54183	-0.870742	-1.1903	-0.598983	-0.45107	-0.69449	-0.198921	-3.76502e-05	-0.292951	0.294272	0.168329	-0.387696	0.49938	0.557451	-0.00746433	0.934362	-0.543834	-0.715611	-0.511112	0.418676	-0.238152	1.21773	0.131351	-0.726292	0.75596	0.763144	0.454986	0.982108	0.577902	0.48266	0.854977	-0.159185	-0.259787	0.0887574	-0.903195	-1.03287	-0.757486	0
3	20:32:00	275400	EBOV-Cyno-Aero-1	e1001	-1.02207	-1.35399	-0.720996	-1.06584	-1.44031	-0.752852	-0.863265	-1.32096	-0.391207	-0.00385122	-0.43525	0.416936	0.290297	-0.42582	0.894642	0.488381	-0.240579	1.03455	-0.193929	-0.728938	0.32781	0.323532	-0.499067	1.17475	-0.163205	-1.09863	-0.196721	0.580265	-0.0209168	0.998768	0.133086	-0.555668	0.758672	-0.126047	-0.390472	0.135792	-1.10579	-1.27153	-0.897394	0
3	21:02:00	277200	EBOV-Cyno-Aero-1	e1001	-0.608525	-1.19815	-0.606735	-0.683095	-1.3002	-0.61709	-0.417901	-0.921465	-0.409156	-0.00279233	-0.379236	0.359551	0.352657	-0.267901	0.827579	0.57241	-0.0884929	1.15884	-0.133134	-0.774908	-0.0104012	0.626813	0.0231382	1.17641	-0.218677	-1.20745	0.604468	0.765196	0.346261	1.45858	0.170892	-0.18155	0.853964	-0.289926	-0.428142	-0.157521	-1.01301	-1.19801	-0.847364	0
3	21:32:00	279000	EBOV-Cyno-Aero-1	e1001	1.00545	0.693349	1.27555	0.888838	0.495682	1.21927	1.18035	0.875792	1.42569	-0.00236537	-0.404749	0.412684	0.344957	-0.422736	0.970941	0.413698	-0.351483	1.03066	-0.184015	-0.727687	0.366333	0.568302	-0.333938	1.24881	-0.14374	-0.301508	0.59539	0.346694	-0.309918	0.7841	0.131786	-0.574048	0.750407	-0.48686	-0.810617	-0.309569	-1.23952	-1.41476	-1.09602	0
3	22:02:00	280800	EBOV-Cyno-Aero-1	e1001	0.567219	0.32769	0.784374	0.43831	0.13055	0.694967	0.838273	0.547993	1.08018	-0.00055635	-0.290154	0.31362	0.701832	-0.128726	1.31663	0.997476	0.269271	1.53031	-0.340346	-0.753967	-0.0731473	0.658686	-0.182317	1.48637	0.253114	0.0774011	0.719358	0.838686	0.452145	1.19337	0.266973	-0.170917	0.768426	-0.263547	-0.772037	-0.0888355	-0.726506	-0.883433	-0.586946	0
3	22:32:00	282600	EBOV-Cyno-Aero-1	e1001	0.20316	-0.14859	0.495085	0.125436	-0.20274	0.417831	0.344069	-0.0338358	0.7264	0.00609033	-0.3333	0.33573	0.508467	-0.204326	1.08824	0.600254	-0.149443	1.26522	-0.0608411	-0.679511	0.44761	0.828599	-0.0878358	1.52352	-0.196212	-1.07848	0.644394	0.353558	-0.282258	1.10632	-0.00949607	-0.704622	0.70979	0.0847389	-0.583549	1.0986	-1.37012	-1.88298	-0.824236	0
3	23:02:00	284400	EBOV-Cyno-Aero-1	e1001	-0.610782	-1.029	-0.205797	-0.611208	-1.00965	-0.219231	-0.590574	-1.05505	-0.120087	0.000595571	-0.36146	0.330608	1.08697	0.161867	1.83961	1.07303	0.185216	1.81558	0.037304	-0.482593	0.544742	0.850861	0.00108734	1.57937	-0.0805939	-0.291317	0.557971	0.402095	-0.267261	0.917241	-0.172112	-0.831914	0.451311	-0.0767066	-0.213544	0.20311	-0.954751	-1.18307	-0.765761	0
3	23:32:00	286200	EBOV-Cyno-Aero-1	e1001	-0.909328	-1.09158	-0.729464	-0.916186	-1.1569	-0.694262	-0.863812	-1.03864	-0.693848	0.00304583	-0.324813	0.336847	0.930214	0.0458539	1.66699	1.07182	0.217521	1.72448	-0.0957244	-0.604402	0.432427	0.994446	0.535482	1.60641	0.0599687	-0.237216	0.617131	0.713949	0.133868	1.20424	0.00767832	-0.662359	0.591173	-0.467303	-0.641307	-0.359366	-0.625555	-0.680742	-0.585103	0
3	00:02:00	288000	EBOV-Cyno-Aero-1	e1001	-0.777	-0.957093	-0.612739	-0.815006	-1.06562	-0.62121	-0.676929	-0.860297	-0.50717	0.00752862	-0.302556	0.354144	0.4295	-0.275427	1.05248	0.650701	0.000758401	1.17031	-0.286332	-0.799669	0.215825	0.953786	0.253423	1.678	0.0394099	-0.183002	0.646089	0.78212	0.364454	1.1501	0.257521	-0.427843	0.864805	-0.466619	-0.597198	-0.28412	-0.552654	-0.613757	-0.487214	0
3	00:32:00	289800	EBOV-Cyno-Aero-1	e1001	-0.140271	-0.551555	0.188711	-0.0997851	-0.503505	0.213222	-0.0932949	-0.435773	0.205692	0.0827122	-0.0369151	0.218148	0.329472	-0.392883	0.992493	0.422078	-0.191167	1.00852	-0.0775344	-0.689727	0.419819	0.635302	-0.131894	1.53095	0.077967	-0.107871	0.712903	0.349445	-0.00632476	0.776178	0.0381494	-0.672433	0.745184	0.453732	-0.137221	1.0848	-0.177917	-0.195736	-0.157451	0
3	01:02:00	291600	EBOV-Cyno-Aero-1	e1001	0.339916	0.00306862	0.608502	0.253394	-0.102869	0.608711	0.384617	0.170111	0.580743	0.0174952	-0.122466	0.172213	0.286902	-0.506528	1.006	0.484004	-0.155933	1.05335	-0.321828	-0.947921	0.257189	0.220613	-0.591811	1.03549	0.0518793	-0.744873	0.0392759	0.567204	0.202457	0.899826	0.27577	-0.471928	1.02854	-0.458395	-0.72128	-0.226514	-0.128804	-0.189587	-0.0648195	0
3	01:32:00	293400	EBOV-Cyno-Aero-1	e1001	0.430098	0.135915	0.695308	0.288697	-0.123613	0.621197	0.668959	0.461388	0.878549	-0.000548541	-0.322106	0.364653	0.213906	-0.360717	0.651536	0.427377	-0.0664571	0.81963	-0.434554	-0.801914	-0.238815	0.424589	-0.480392	1.26226	0.243804	-0.244438	0.607261	0.571495	0.28163	0.813134	0.425747	0.0719051	0.914911	-0.582149	-0.689911	-0.538334	-0.487921	-0.526639	-0.447105	0
3	02:02:00	295200	EBOV-Cyno-Aero-1	e1001	0.655414	0.0895131	1.21289	0.464512	-0.256565	1.06341	0.911762	0.334765	1.48749	-0.004971	-0.629168	0.661927	0.0943816	-0.546435	0.654518	0.299367	-0.243249	0.7976	-0.332121	-0.828988	0.0815663	0.636513	0.0252634	1.29718	0.0632814	-0.187348	0.798103	0.500936	0.245594	0.801505	0.327626	-0.301795	0.935888	-0.838504	-1.05178	-0.624011	-0.740335	-0.831657	-0.653925	0
3	02:32:00	297000	EBOV-Cyno-Aero-1	e1001	0.280947	-0.000867062	0.511775	0.205083	-0.156997	0.515169	0.4133	0.206897	0.586902	0.00351258	-0.476625	0.524629	0.147163	-0.56497	0.787937	0.357923	-0.253632	0.884835	-0.275951	-0.918753	0.377112	0.370347	-0.492222	1.09455	0.303225	-0.125178	0.713654	0.563325	0.100789	1.08488	0.297378	-0.594616	1.05611	-0.527788	-0.600262	-0.330377	-0.38117	-0.452026	-0.306695	0
3	03:02:00	298800	EBOV-Cyno-Aero-1	e1001	0.261364	-0.0364535	0.510166	0.180398	-0.198932	0.475564	0.406427	0.125098	0.664965	-0.0012618	-0.406465	0.455765	0.266999	-0.459156	0.805129	0.551694	-0.0863241	1.15476	-0.300436	-0.941509	0.200325	0.195042	-0.52282	0.886445	0.218856	-0.142376	0.809286	0.797831	0.469019	1.22608	0.354696	-0.413666	1.09852	1.32128	0.745246	2.00526	-0.148578	-0.192972	-0.122731	0
3	03:32:00	300600	EBOV-Cyno-Aero-1	e1001	0.997317	0.592251	1.32679	0.818518	0.438506	1.14796	0.895459	0.599463	1.17668	0.0913223	-0.0597221	0.252901	0.303732	-0.504406	1.11335	0.552393	-0.152158	1.24809	-0.205667	-0.985935	0.419845	0.109771	-0.492573	0.522119	0.156461	-0.0871585	0.718885	0.765267	0.310126	1.32764	0.228036	-0.620981	1.12176	0.30773	-0.51177	0.899334	-0.153176	-0.182175	-0.119747	0
3	04:02:00	302400	EBOV-Cyno-Aero-1	e1001	0.783075	0.424249	1.05218	0.71173	0.278862	1.06295	0.846372	0.58189	1.08759	0.0322862	-0.20101	0.281927	0.188399	-0.527938	0.875628	0.434043	-0.214276	1.06093	-0.298809	-0.973025	0.28368	0.0908025	-0.559047	0.591166	0.252588	0.0175587	0.758016	0.598288	0.292919	1.18922	0.342384	-0.518732	1.163	0.671885	-0.121774	1.54227	-0.75566	-0.946765	-0.509056	0
3	04:32:00	304200	EBOV-Cyno-Aero-1	e1001	0.692154	0.439647	1.01771	0.566027	0.282579	0.98933	0.830902	0.609152	1.17232	-0.11434	-0.27679	0.276363	0.2309	-0.409457	0.689024	0.571937	0.0690501	0.958458	-0.523229	-0.971216	-0.291184	0.338825	-0.459471	1.05078	0.369727	0.0202044	0.76033	0.784403	0.534107	1.06041	0.573928	0.0983156	1.16352	0.618742	-0.199112	1.43385	-0.343983	-0.410376	-0.228497	0
3	05:02:00	306000	EBOV-Cyno-Aero-1	e1001	-0.683684	-1.01317	-0.296577	-1.15246	-1.40399	-0.35064	0.221867	-0.760844	0.464242	-0.361389	-1.53973	0.530588	0.285897	-0.436962	0.978714	0.430382	-0.256496	1.03355	0.176524	-0.837006	1.05842	0.735634	-0.047627	1.309	-0.393126	-1.55818	0.00736025	0.42185	-0.155048	0.938984	-0.171286	-1.1305	0.879051	0.304361	-0.30636	0.964057	-0.366988	-1.50918	0.361765	0
3	05:32:00	307800	EBOV-Cyno-Aero-1	e1001	-0.89434	-1.12555	-0.650856	-0.951201	-1.28654	-0.657699	-0.740321	-0.960879	-0.475497	0.0104808	-0.297776	0.30202	0.476296	-0.173519	0.98611	0.859642	0.330852	1.30318	-0.464558	-0.914795	-0.0961617	0.541513	-0.08064	1.18793	0.432478	0.0882384	0.795467	0.992496	0.738577	1.23602	0.507756	-0.114241	1.10864	-0.265363	-0.98079	0.451366	-0.00212086	-0.0483957	0.0493344	0
3	06:02:00	309600	EBOV-Cyno-Aero-1	e1001	-0.0629538	-0.271761	0.239438	-0.115395	-0.361822	0.192635	0.0436219	-0.136128	0.350889	-0.00642105	-0.387017	0.406528	0.0547282	-0.571028	0.496691	0.337387	-0.311347	0.895214	-0.380334	-0.927424	0.0227969	-0.100646	-0.626245	0.394152	0.332199	0.215041	0.780897	0.643246	0.0629756	1.30014	0.411134	-0.243633	1.06766	0.140876	-0.994639	1.06799	-0.0971743	-0.136838	0.00827938	0
3	06:32:00	311400	EBOV-Cyno-Aero-1	e1001	-0.228848	-0.38016	-0.0867012	-0.288966	-0.469552	-0.10897	-0.107825	-0.245693	0.0331366	-0.00169791	-0.362143	0.394825	-0.0487954	-0.634786	0.380265	0.177027	-0.496146	0.746959	-0.400097	-0.665864	-0.392357	-0.288701	-1.00963	0.433753	0.151467	-0.342332	0.811995	0.407553	-0.111137	0.893159	0.42009	0.32383	0.806065	1.14084	0.831885	1.41285	0.0113371	-0.171355	0.172364	0
3	07:02:00	313200	EBOV-Cyno-Aero-1	e1001	0.355975	0.137829	0.596281	0.282862	0.0537301	0.527036	0.495115	0.286825	0.736317	-0.00201559	-0.222702	0.237064	-0.0633771	-0.560614	0.20527	0.374279	-0.0733796	0.721894	-0.632957	-0.795521	-0.649549	-0.0435626	-0.703211	0.783808	0.601303	0.48866	0.911681	0.686116	0.439556	0.90736	0.751636	0.715348	1.05518	0.606262	-0.0323973	1.119	-0.378738	-0.486026	-0.391835	0
3	07:32:00	315000	EBOV-Cyno-Aero-1	e1001	-0.106428	-0.668703	0.579463	-0.226722	-0.806857	0.438986	0.102274	-0.400042	0.73057	0.00200905	-0.21513	0.2434	-0.0764695	-0.633856	0.224825	0.39732	-0.114287	0.7948	-0.646705	-0.820171	-0.663541	0.0494191	-0.700177	0.84684	0.50698	0.215117	1.04165	0.71776	0.476468	0.962955	0.723815	0.68559	1.00778	0.637867	0.326904	1.04518	-0.260899	-0.407129	-0.1193	0
4	08:02:00	316800	EBOV-Cyno-Aero-1	e1001	-0.521277	-1.11764	0.229866	-0.574964	-1.2393	0.14596	-0.367503	-0.96532	0.44789	-0.00703968	-0.370233	0.357586	0.0503771	-1.09844	1.12442	-0.000714629	-0.684654	0.622581	-0.175619	-0.728089	0.26226	0.715038	0.0014375	1.42963	-0.0628726	-0.693483	0.475424	-0.0763296	-0.333761	0.199914	-0.0450931	-0.574924	0.608893	-0.219889	-0.489458	0.769962	0.149316	-0.165189	0.57844	0
4	08:32:00	318600	EBOV-Cyno-Aero-1	e1001	0.48517	-0.0343415	1.19254	0.380852	-0.151638	1.04712	0.656935	0.153299	1.36362	-0.00834099	-0.185513	0.188086	0.0515236	-0.867077	0.865975	0.22704	-0.415051	0.794417	-0.39871	-1.07121	0.146819	0.362585	-0.45244	1.21762	0.686146	0.0933054	1.27037	0.276679	-0.0909389	0.611288	0.28459	-0.388886	1.05956	-0.0597013	-0.758999	0.778269	-0.868495	-1.38196	-0.229273	0
4	09:02:00	320400	EBOV-Cyno-Aero-1	e1001	1.03829	0.379695	1.42405	0.936594	0.2767	1.36512	1.19955	0.559525	1.56046	0.00980116	-0.0803236	0.100861	0.0895053	-0.590409	0.674129	0.785446	0.146004	1.39526	-1.04031	-1.40088	-0.782339	-0.423569	-1.0329	0.09728	1.06442	0.861513	1.27724	1.30632	0.966311	1.67963	1.12447	0.629722	1.68336	-0.0362303	-0.428719	-0.0507147	-1.28081	-1.57316	-1.02524	0
4	09:32:00	322200	EBOV-Cyno-Aero-1	e1001	0.477599	0.166804	0.852914	0.360483	0.0174859	0.769945	0.689444	0.404324	0.999146	0.0144118	-0.106777	0.134395	-0.0742848	-0.865735	0.474129	0.856208	0.184258	1.39786	-1.27443	-1.64834	-1.05663	-0.206945	-1.06434	0.512759	0.827385	0.409246	1.22312	1.51779	1.24806	1.79777	1.42348	0.928043	1.99835	-0.420012	-0.573304	-0.252199	-1.06992	-1.26144	-0.92777	0
4	10:02:00	324000	EBOV-Cyno-Aero-1	e1001	-0.203826	-0.441873	-0.147118	-0.300927	-0.568918	-0.231663	-0.00713322	-0.226625	0.0706427	0.00947524	-0.139021	0.16656	0.150281	-0.234313	0.449541	0.952569	0.62229	1.34643	-1.09988	-1.38961	-1.19104	0.346456	-0.15434	0.930509	0.429641	0.110405	0.590952	1.37178	1.169	1.76404	1.2582	1.29168	1.69023	0.0559915	-0.819461	0.897816	-1.37212	-1.5569	-1.16504	0
4	10:32:00	325800	EBOV-Cyno-Aero-1	e1001	-0.210799	-0.642815	0.346075	-0.340916	-0.764569	0.171968	0.0572034	-0.389309	0.654785	0.00212487	-0.147229	0.169435	-0.196804	-0.757353	0.163335	0.541282	0.0844341	0.939656	-1.08536	-1.2641	-1.11121	-0.326648	-1.09083	0.286844	0.591631	0.119943	1.03402	0.997285	0.743462	1.2173	1.22671	1.19872	1.53427	-0.101713	-0.76601	0.737856	-0.779668	-0.85417	-0.719865	0
4	11:02:00	327600	EBOV-Cyno-Aero-1	e1001	0.772475	0.195996	1.32657	0.639875	0.0481684	1.20376	0.987372	0.468901	1.5149	-0.0107914	-0.234382	0.257631	-0.15926	-0.620302	0.107098	0.517147	0.0761103	0.840319	-0.905037	-1.03121	-0.882267	-0.139299	-1.09922	0.810552	0.413082	-0.094127	0.89284	1.0074	0.779888	1.16461	1.07125	0.982046	1.30305	-0.914876	-1.00763	-0.66442	-0.602528	-0.825951	-0.453055	0
4	11:32:00	329400	EBOV-Cyno-Aero-1	e1001	0.592746	0.45792	0.780609	0.490293	0.349497	0.669126	0.774979	0.625544	0.98779	0.00963106	-0.133365	0.159056	0.366176	0.0301086	0.698571	1.01851	0.693591	1.37468	-0.889906	-1.01715	-0.876571	-0.399791	-0.815705	-0.329903	0.517827	0.326421	0.852363	1.2626	1.11081	1.53972	1.06714	0.996752	1.2961	-0.271507	-0.913181	0.654794	-1.18054	-1.48449	-0.960002	0
4	12:02:00	331200	EBOV-Cyno-Aero-1	e1001	1.60297	1.00126	2.23934	1.50646	0.853613	2.17739	1.71139	1.21036	2.34072	-0.0116485	-0.367938	0.373364	-0.148421	-0.918641	0.33119	0.0628928	-0.726131	0.730605	-0.348201	-0.978704	0.264843	0.274412	-0.702945	1.27109	0.0078134	-0.838443	0.974352	0.467571	-0.141077	1.10734	0.396816	-0.485535	1.10962	0.522858	0.00593372	1.12301	-0.883938	-1.04167	-0.611253	0
4	12:32:00	333000	EBOV-Cyno-Aero-1	e1001	0.316591	-0.133099	0.670801	0.254535	-0.191984	0.628449	0.431517	0.0253152	0.784783	-0.0112571	-0.335157	0.337046	-0.350252	-0.956607	-0.0838491	-0.168234	-0.772322	0.287717	-0.381343	-0.868716	-0.00182321	0.155129	-0.695895	0.956586	0.0217437	-0.556691	0.412859	0.306605	-0.0151993	0.77326	0.395974	-0.261985	0.999586	0.679055	0.403539	0.950074	0.183709	-0.123955	0.49995	0
4	13:02:00	334800	EBOV-Cyno-Aero-1	e1001	0.832187	0.59204	1.14801	0.786035	0.492012	1.13453	0.897522	0.663255	1.19892	0.000597048	-0.280919	0.294683	0.0141671	-0.947756	0.887805	0.314214	-0.511677	1.01018	-0.469482	-1.16631	0.228916	-0.0553597	-0.865392	0.757112	0.493011	0.136472	0.975599	0.609821	0.202704	1.07382	0.449136	-0.443084	1.28492	0.392096	-0.579531	1.37172	0.0750595	0.0195166	0.179872	0
4	13:32:00	336600	EBOV-Cyno-Aero-1	e1001	0.58085	0.30208	1.11045	0.508042	0.160798	1.09679	0.681741	0.390321	1.23011	-0.0106014	-0.28956	0.311746	-0.130647	-1.05138	0.727059	-0.0113401	-0.834438	0.654022	-0.312754	-1.0301	0.507125	0.173835	-0.873828	0.984162	0.130475	-0.493944	0.903262	0.312559	-0.189086	0.845985	0.348907	-0.706596	1.17877	-0.193187	-0.75183	0.750679	0.157806	0.0814072	0.326432	0
4	14:02:00	338400	EBOV-Cyno-Aero-1	e1001	0.0192019	-0.260931	0.403728	-0.0450645	-0.360148	0.341973	0.141707	-0.10605	0.56555	0.0110184	-0.295254	0.339401	-0.33901	-1.09388	0.252878	-0.181409	-0.86457	0.441631	-0.302874	-1.22258	0.690842	-0.573429	-1.11821	-0.090863	0.178318	-0.523506	0.883427	0.290166	-0.28308	1.035	0.397372	-0.787218	1.37392	0.103006	-0.279819	0.651596	0.4786	0.408427	0.539598	0
4	14:32:00	340200	EBOV-Cyno-Aero-1	e1001	-0.433248	-0.783611	0.00769833	-0.40831	-0.816734	0.0755182	-0.440394	-0.734117	-0.0165699	-0.0020121	-0.285264	0.31758	0.0181315	-1.00112	0.963641	-0.358235	-1.2636	0.456729	0.67707	-0.741465	1.50247	0.0420519	-0.817438	0.83646	-0.743603	-1.44698	-0.114164	-0.998513	-1.64113	-0.324716	-0.533998	-1.29325	0.631229	-0.0771859	-0.472848	0.253208	1.33538	0.745951	1.64144	0
4	15:02:00	342000	EBOV-Cyno-Aero-1	e1001	-0.210258	-0.541731	0.200055	-0.200968	-0.564953	0.248813	-0.22691	-0.543684	0.16375	0.000833626	-0.30953	0.319009	0.190602	-0.701022	1.00557	-0.0660975	-1.03241	0.733933	0.550682	-0.0790397	1.38878	-0.314312	-1.15631	0.565239	-0.43066	-1.23704	0.512554	-0.57142	-1.28287	0.23132	-0.429279	-1.17443	-0.139319	0.382744	-0.00287471	0.884274	1.46672	1.40982	1.51426	0
4	15:32:00	343800	EBOV-Cyno-Aero-1	e1001	0.338662	-0.478824	1.34532	0.367704	-0.419667	1.29266	0.283706	-0.518798	1.28611	-0.00510879	-0.133374	0.138901	0.369868	-0.399172	1.05367	0.415647	-0.331491	1.04667	0.0209685	-0.479221	0.570266	0.399684	0.0957236	0.970237	0.18673	-0.188857	0.806021	0.302314	-0.247255	0.755332	-0.0819708	-0.649943	0.275018	0.166371	-0.046877	0.381586	1.37951	1.03377	1.7268	0
4	16:02:00	345600	EBOV-Cyno-Aero-1	e1001	-0.725479	-1.59583	0.292923	-0.726482	-1.58858	0.245784	-0.680858	-1.49415	0.386091	0.00888996	-0.220056	0.259901	0.119423	-0.889349	0.906107	0.328353	-0.461736	0.965148	-0.407669	-1.18923	0.161084	0.138463	-0.594277	0.903922	0.132349	-0.609358	0.640018	0.473188	0.0729985	0.86422	0.333687	-0.385939	1.29081	-0.192478	-0.89127	0.163659	0.825276	0.681047	1.00577	0
4	16:32:00	347400	EBOV-Cyno-Aero-1	e1001	-0.203978	-0.74009	0.385517	-0.262357	-0.821721	0.346576	-0.117112	-0.655901	0.470447	-0.0126431	-0.301024	0.317743	-0.184609	-1.25222	0.679242	0.0491372	-0.802586	0.721967	-0.665964	-1.43049	0.0868155	-0.0636311	-0.829693	0.738269	0.0951503	-0.649375	0.620662	0.477783	0.0517236	0.740709	0.678437	-0.285603	1.64604	-0.540385	-1.54275	0.296989	1.02256	0.970446	1.13487	0
4	17:02:00	349200	EBOV-Cyno-Aero-1	e1001	-0.0658906	-0.614173	0.586729	-0.0583167	-0.684541	0.619426	-0.0668519	-0.51438	0.554923	-0.00522226	-0.292504	0.287538	-0.119477	-1.11682	0.666446	-0.151928	-0.788019	0.413406	0.295011	-0.159029	1.02506	0.228062	-0.722086	1.13559	-0.464557	-1.34463	0.297756	-0.142572	-0.557851	0.287306	-0.27031	-0.95165	-0.0672191	-0.101369	-0.847736	0.508913	0.959739	0.87613	1.12887	0
4	17:32:00	351000	EBOV-Cyno-Aero-1	e1001	-0.386713	-1.14756	0.344311	-0.380474	-1.15545	0.349236	-0.381889	-1.14208	0.362969	0.000777704	-0.408355	0.374619	-0.455663	-1.01052	0.159863	-0.611089	-1.19312	-0.106413	0.162347	-0.256924	0.754934	0.103222	-0.667325	0.787493	-0.356797	-0.982687	0.297247	-0.670886	-1.09579	-0.349231	-0.163479	-0.751655	0.0470055	0.294015	-0.0142609	0.904703	1.24153	0.969636	1.5	0
4	18:02:00	352800	EBOV-Cyno-Aero-1	e1001	0.192213	-0.414258	0.990758	0.204795	-0.415309	0.994488	0.141256	-0.489827	0.962096	-0.00297425	-0.164346	0.167112	-0.448099	-1.02781	0.216172	-0.50956	-1.10934	0.0407827	0.106189	-0.871017	0.949698	-0.0339204	-0.871153	0.806615	-0.298364	-1.08673	0.428167	-0.413994	-1.07975	0.304065	-0.118039	-1.02258	0.884712	0.402301	0.0902139	0.94712	1.47902	0.83583	2.09765	0
4	18:32:00	354600	EBOV-Cyno-Aero-1	e1001	1.2955	0.844905	1.70266	1.31282	0.880856	1.71557	1.23724	0.784244	1.65645	-0.00680419	-0.60466	0.546821	-0.326527	-0.950153	0.126305	-0.32998	-0.881937	0.178608	-0.0842331	-0.598072	-0.09007	-0.381361	-0.887269	0.000577582	0.0255028	-0.246976	0.797299	-0.225168	-0.644136	0.202907	0.0846893	-0.0169536	0.651263	-0.199825	-0.502002	0.12515	0.744213	0.168665	1.29985	0
4	19:02:00	356400	EBOV-Cyno-Aero-1	e1001	0.860887	0.706059	0.968792	0.828751	0.641556	0.958178	0.900425	0.724161	1.04172	-0.000199427	-0.411865	0.394849	-0.213466	-0.686842	0.0998418	-0.0114195	-0.576116	0.456462	-0.426513	-0.663995	-0.427406	0.418022	0.01648	1.02504	0.20057	-0.258223	0.622745	0.424406	-0.0269083	0.932137	0.47011	0.399891	0.782065	0.719239	-0.386387	1.93494	-0.0183438	-0.420623	0.390756	0
4	19:32:00	358200	EBOV-Cyno-Aero-1	e1001	0.76788	0.484232	0.948867	0.681093	0.360307	0.857838	0.918325	0.540004	1.18223	-0.00350405	-0.300866	0.303899	-0.181401	-0.826229	0.286868	0.0775846	-0.447176	0.53531	-0.461113	-0.731212	-0.436004	0.28931	-0.215971	0.941183	0.307204	0.0907987	0.762233	0.344204	0.0652721	0.599159	0.462502	0.33028	0.86823	-0.556437	-0.654963	-0.318019	0.394738	0.208242	0.590798	0
4	20:02:00	360000	EBOV-Cyno-Aero-1	e1001	0.851724	0.544346	1.09699	0.766399	0.412161	1.05068	0.977796	0.614157	1.32853	-0.000548208	-0.37684	0.378161	-0.117299	-0.836333	0.371419	0.112234	-0.523783	0.578966	-0.384386	-0.702804	-0.342219	0.483006	0.00449477	0.975083	0.128353	0.014834	0.75596	0.3432	-0.00624497	0.586767	0.378066	0.209627	0.830156	-0.22367	-0.415952	0.0794033	0.447601	0.34407	0.534724	0
4	20:32:00	361800	EBOV-Cyno-Aero-1	e1001	0.752639	0.48803	1.0099	0.657643	0.299439	0.967359	0.898822	0.644615	1.15281	-0.0011851	-0.581339	0.611721	-0.232938	-0.986678	0.453067	-0.100381	-0.897291	0.581116	-0.367578	-0.849294	-0.172459	0.169703	-0.499067	0.935632	0.226422	-0.196721	0.705185	0.268681	-0.206314	0.627974	0.385739	-0.0103568	0.968407	-0.103584	-0.297491	-0.0574523	0.409131	0.318544	0.505612	0
4	21:02:00	363600	EBOV-Cyno-Aero-1	e1001	0.413098	0.123762	0.638576	0.346383	0.00561533	0.630202	0.54435	0.311836	0.743782	-0.00354012	-0.474563	0.502542	-0.388213	-1.07233	0.113757	-0.35248	-1.01093	0.134469	-0.222112	-0.793957	0.08379	0.105038	-0.668825	0.715101	0.239775	-0.301491	0.604468	-0.0954837	-0.58067	0.346261	0.239806	-0.280533	0.88442	-0.434508	-0.6038	-0.334344	0.349661	0.292239	0.379901	0
4	21:32:00	365400	EBOV-Cyno-Aero-1	e1001	0.605761	-0.020435	1.20923	0.584411	-0.0657163	1.21626	0.611739	0.0518991	1.14483	-0.00269537	-0.540988	0.548923	-0.219017	-0.908071	0.221519	-0.331247	-1.04468	0.13083	0.45735	-0.747324	1.64434	0.22652	-0.78615	1.0227	-0.0540419	-0.301508	0.59539	-0.388144	-0.906656	0.386275	-0.387594	-1.57765	0.780254	-0.00647742	-0.720329	1.16293	0.440788	0.36487	0.52424	0
4	22:02:00	367200	EBOV-Cyno-Aero-1	e1001	-0.13476	-0.313034	0.0163728	-0.212342	-0.459428	-0.0267984	0.0490019	-0.112665	0.197083	-0.00128196	-0.329107	0.352574	-0.365534	-0.844302	-0.192793	0.0391806	-0.369808	0.312536	-0.664375	-0.934397	-0.703558	-0.454413	-0.897468	0.0560673	0.493949	0.0774011	0.719358	0.537344	0.33811	0.737231	0.710079	0.685194	1.08947	-0.606514	-0.883269	-0.658667	0.205026	0.0719123	0.302513	0
4	22:32:00	369000	EBOV-Cyno-Aero-1	e1001	0.105207	-0.169611	0.304849	0.0135457	-0.31625	0.26371	0.288849	0.0352127	0.492024	-0.00365827	-0.352977	0.394762	-0.372577	-0.973833	-0.0625968	-0.124392	-0.666523	0.286063	-0.56583	-0.947779	-0.493008	0.0845496	-0.548225	0.832942	0.529548	-0.217041	0.644394	0.423367	0.103457	0.7206	0.663186	0.415121	1.19436	-0.619462	-0.846082	-0.447774	0.374932	0.168336	0.565365	0
4	23:02:00	370800	EBOV-Cyno-Aero-1	e1001	0.528384	0.102253	0.916416	0.450044	0.0410448	0.832318	0.661826	0.232847	1.12796	0.00324249	-0.447969	0.460371	-0.387366	-0.930816	-0.0506287	-0.269654	-0.746073	0.112987	-0.44216	-0.874326	-0.382911	-0.22583	-0.90079	0.452026	0.232174	-0.291317	0.557971	0.12735	-0.188294	0.502665	0.549697	0.296498	1.14969	-0.50962	-0.622132	-0.253923	1.07679	0.941391	1.24488	0
4	23:32:00	372600	EBOV-Cyno-Aero-1	e1001	1.01207	0.67037	1.26789	0.901164	0.553372	1.16727	1.19667	0.908038	1.43191	-0.012762	-0.461037	0.492532	-0.387995	-0.870503	0.0514853	-0.310325	-0.775412	0.171669	-0.277056	-0.909994	0.331343	-0.218995	-0.963823	0.535482	-0.0485878	-0.237216	0.617131	0.0202063	-0.860047	0.745508	0.354691	-0.562646	1.08974	-0.510223	-0.482505	-0.332456	0.793067	0.729934	0.849482	0
4	00:02:00	374400	EBOV-Cyno-Aero-1	e1001	1.66856	1.4036	1.96074	1.57599	1.22007	1.9547	1.74506	1.55362	1.98098	-0.029944	-0.417478	0.403397	-0.51247	-1.32918	0.318141	-0.773143	-1.40809	-0.15987	0.175049	-0.704682	1.06655	-0.690327	-1.17116	-0.221438	0.205255	-0.183002	0.646089	-0.923987	-1.29412	-0.595776	-0.217343	-1.17699	0.717913	0.947307	-0.296072	1.90142	0.462449	0.322663	0.626366	0
4	00:32:00	376200	EBOV-Cyno-Aero-1	e1001	-0.438461	-1.06946	0.864496	-2.26962	-4.07181	-0.0981541	2.76689	0.81295	4.40306	-0.500126	-1.54716	0.459787	-0.178263	-1.39949	1.18977	-0.479313	-1.34363	0.616662	1.48594	-0.706256	3.59033	-0.781764	-1.20828	-0.16208	-1.94296	-5.85329	0.712903	-0.460891	-0.623189	-0.241075	-0.731459	-2.558	0.77271	0.21038	-0.206669	0.689013	-0.177417	-1.3826	1.0677	0
4	01:02:00	378000	EBOV-Cyno-Aero-1	e1001	0.0813209	-0.269921	0.400718	-0.653468	-0.841036	0.266667	1.36639	-0.0462839	2.48112	-0.112078	-1.19765	0.626178	0.373009	-0.375056	1.04978	0.772894	0.133243	1.38834	-0.53619	-1.09058	-0.0415755	-0.0748754	-0.824282	0.570544	0.787578	0.0392759	1.60757	1.03624	0.744855	1.28725	0.589055	-0.176481	1.27752	-0.311511	-0.675276	0.0611883	0.582786	-0.551411	1.48229	0
4	01:32:00	379800	EBOV-Cyno-Aero-1	e1001	0.510983	0.202863	0.798678	0.429604	-0.00117208	0.79165	0.629025	0.386638	0.856265	-0.00281283	-0.402901	0.425249	0.0350075	-0.486217	0.265946	0.260403	-0.20882	0.606677	-0.486533	-0.801914	-0.471318	-0.297449	-0.978293	0.266461	0.403333	-0.244438	0.607261	0.523332	0.28163	0.737205	0.499466	0.390971	0.914911	-0.436674	-0.669331	-0.0117209	1.0518	0.958	1.14358	0
4	02:02:00	381600	EBOV-Cyno-Aero-1	e1001	0.722915	0.205769	1.21277	0.569079	-0.139053	1.15841	0.899747	0.514098	1.30005	-0.000452167	-0.464348	0.524576	-0.155375	-0.66414	0.0790033	0.0329373	-0.42069	0.340081	-0.426505	-0.796004	-0.391807	-0.231597	-0.737885	0.279646	0.519547	-0.187348	0.798103	0.330121	0.0867631	0.563257	0.429449	0.27579	0.88088	-0.519527	-0.683415	-0.473587	0.392375	0.361687	0.412467	0
4	02:32:00	383400	EBOV-Cyno-Aero-1	e1001	-0.132606	-0.341658	0.0244837	-0.1794	-0.465066	0.0225587	-0.0385227	-0.212646	0.094589	-0.00102066	-0.45737	0.505374	-0.253674	-0.716645	-0.0374435	-0.000815015	-0.454067	0.323232	-0.572045	-0.910609	-0.553645	-0.52194	-1.02115	-0.22776	0.0916074	-0.125178	0.713654	0.565431	0.297607	0.888063	0.616195	0.487374	1.04224	-0.562828	-0.704203	-0.440663	0.117926	0.00818917	0.177742	0
4	03:02:00	385200	EBOV-Cyno-Aero-1	e1001	-0.0890422	-0.283602	0.0847546	-0.127235	-0.393247	0.0987459	-0.0177589	-0.183868	0.156832	0.000340167	-0.509111	0.537882	-0.0713845	-0.610337	0.161508	0.117779	-0.382342	0.455617	-0.391663	-0.825041	-0.377251	-0.465604	-0.992575	-0.0530646	0.0459472	-0.142376	0.809286	0.441255	0.185123	0.752916	0.402122	0.256832	0.905931	-0.824776	-0.952823	-0.61385	0.0194532	-0.122731	0.134819	0
4	03:32:00	387000	EBOV-Cyno-Aero-1	e1001	0.769839	0.0898139	1.39356	0.682808	0.0890138	1.17921	0.612109	0.0440442	1.10925	0.0936619	-0.0342019	0.214621	-0.161896	-0.812836	0.346679	-0.0936075	-0.737112	0.433601	-0.162868	-0.919236	0.481347	-0.0182312	-0.746246	0.775792	-0.0564387	-0.0871585	0.718885	0.133504	-0.198629	0.71713	0.196809	-0.675442	1.00944	0.144107	-0.549278	0.617725	0.0676404	-0.0394822	0.138884	0
4	04:02:00	388800	EBOV-Cyno-Aero-1	e1001	1.06526	0.856608	1.2289	1.048	0.77555	1.26333	1.00485	0.840662	1.15241	0.0328643	-0.139095	0.220012	0.00865242	-0.530317	0.402501	0.219341	-0.324905	0.703529	-0.401715	-0.799901	-0.209586	0.149435	-0.559047	0.878719	0.0361279	-0.722899	0.0175587	0.454153	0.113658	0.8307	0.367296	0.0199462	0.86081	0.537626	-0.120075	1.30755	0.730249	0.665847	0.804071	0
4	04:32:00	390600	EBOV-Cyno-Aero-1	e1001	0.267642	-0.239012	0.687241	0.287408	-0.191343	0.699782	0.253505	-0.246453	0.693027	0.0126694	-0.248423	0.290547	-0.100101	-0.80618	0.508578	-0.117791	-0.699409	0.390072	0.0401475	-0.715829	0.696166	-0.231467	-0.962888	0.547363	-0.250896	-0.719921	0.0202044	-0.0771134	-0.255344	0.336744	-0.0733681	-0.895481	0.711256	0.586457	0.0897558	1.19163	0.819716	0.628933	1.04466	0
4	05:02:00	392400	EBOV-Cyno-Aero-1	e1001	-0.338514	-0.532767	-0.13623	-0.267378	-0.492407	-0.0643078	-0.342988	-0.591063	-0.104934	0.0638633	-0.0281623	0.154167	0.116895	-0.640707	0.891541	0.170735	-0.489385	0.806186	-0.0709367	-0.814387	0.707236	-0.0985105	-0.590279	0.495025	-0.0312939	-0.775408	0.00736025	0.135428	-0.353963	0.541155	0.0404662	-0.862556	0.843796	0.256276	-0.838352	1.43553	0.37957	0.361765	0.38775	0
4	05:32:00	394200	EBOV-Cyno-Aero-1	e1001	-0.740898	-1.08327	-0.459842	-0.727147	-1.06732	-0.385931	-0.714868	-1.03886	-0.362188	-0.000179395	-0.226372	0.230616	-0.149903	-0.786536	0.379506	-0.134088	-0.655615	0.345402	-0.167492	-0.682416	0.267555	-0.464002	-1.0955	-0.08064	-0.0377829	-0.61899	0.0882384	-0.039076	-0.2563	0.312201	0.102871	-0.517389	0.705493	-0.673975	-0.845731	-0.527422	1.36172	1.34426	1.41756	0
4	06:02:00	396000	EBOV-Cyno-Aero-1	e1001	-1.15404	-1.36297	-0.909718	-1.12597	-1.38066	-0.847476	-1.1722	-1.34966	-0.960062	0.0041544	-0.304109	0.335464	-0.0315224	-0.742674	0.651607	-0.148752	-0.82049	0.533509	0.148726	-0.636974	0.936141	-0.230571	-0.881344	0.139053	-0.0902115	-0.350816	0.215041	-0.308356	-0.820714	0.239714	-0.20515	-1.07182	0.598356	-0.99371	-1.42231	-0.81929	0.654305	0.177583	1.21759	0
4	06:32:00	397800	EBOV-Cyno-Aero-1	e1001	-1.17948	-1.29875	-1.09003	-1.1797	-1.32959	-1.07521	-1.14661	-1.2604	-1.03759	0.000820753	-0.286447	0.319128	-0.0957852	-0.57881	0.226432	0.0532117	-0.405663	0.508158	-0.290366	-0.592706	-0.386038	0.12252	-0.769065	0.91488	0.109072	-0.342332	0.234832	0.237285	-0.0274458	0.642085	0.279449	0.31357	0.669261	-0.827159	-0.904335	-0.638996	-0.29814	-0.79005	0.10362	0
4	07:02:00	399600	EBOV-Cyno-Aero-1	e1001	-1.04085	-1.3095	-0.844667	-1.10463	-1.32016	-0.865619	-0.967869	-1.24957	-0.745032	0.0044054	-0.222702	0.259676	-0.115452	-0.757288	0.328234	0.0963217	-0.482683	0.635094	-0.430227	-0.718584	-0.323853	-0.192541	-0.915642	0.571377	0.398663	0.0656388	0.48866	0.277858	-0.203675	0.731933	0.417177	0.107767	0.869817	-1.07309	-1.33438	-0.901321	-0.540954	-1.11396	0.0477224	0
4	07:32:00	401400	EBOV-Cyno-Aero-1	e1001	-1.02945	-1.34682	-0.81656	-1.02525	-1.4065	-0.78368	-0.886385	-1.16552	-0.721418	0.00247675	-0.260983	0.304538	-0.169365	-0.914101	0.378433	0.0404197	-0.575566	0.519181	-0.396089	-0.752546	-0.0987221	-0.420145	-0.921179	-0.0371699	0.456922	0.215117	0.628384	0.25023	-0.010019	0.537279	0.355016	-0.19488	0.863351	-0.607511	-1.08874	-0.419129	0.0212289	-0.0316995	0.105958	0
5	08:02:00	403200	EBOV-Cyno-Aero-1	e1001	-0.774003	-0.947418	-0.682779	-0.815699	-1.01277	-0.713888	-0.622026	-0.807391	-0.517741	0.00880206	-0.116074	0.138085	0.0588425	-0.408867	0.359991	0.722129	0.345431	1.03497	-0.942533	-1.05441	-0.95018	-0.0386035	-0.814671	0.613519	0.833992	0.475424	0.86506	0.984274	0.822535	1.17832	1.07255	1.04555	1.28813	-0.36823	-0.870631	-0.00620127	-1.12584	-1.39218	-0.933607	0
5	08:32:00	405000	EBOV-Cyno-Aero-1	e1001	-1.18939	-1.62379	-0.751806	-1.2543	-1.69576	-0.810907	-0.981051	-1.41696	-0.525061	0.0100371	-0.185513	0.230266	-0.163781	-0.884943	0.12905	0.711546	0.0761645	1.13986	-1.16177	-1.42102	-1.19933	-0.395937	-1.07871	0.173831	0.878189	0.48566	1.27037	1.29592	1.07944	1.54759	1.34014	1.29508	1.76611	0.589655	0.389659	1.12279	-0.83516	-0.961708	-0.589487	0
5	09:02:00	406800	EBOV-Cyno-Aero-1	e1001	-0.87932	-1.51199	-0.350241	-0.870948	-1.50323	-0.335302	-0.873363	-1.50915	-0.367687	0.00658941	-0.375396	0.41664	0.256446	-0.300798	0.860231	0.0390335	-0.675456	0.707048	0.407465	0.190378	0.971189	0.460557	-0.189997	1.07436	-0.220171	-0.80139	0.445787	-0.332292	-0.959651	-0.0323361	-0.410455	-0.94423	-0.404403	0.477389	0.247737	1.16652	-0.224202	-0.608351	0.0824988	0
5	09:32:00	408600	EBOV-Cyno-Aero-1	e1001	-0.0526502	-0.431416	0.493741	-0.0712085	-0.481008	0.495639	-0.0340442	-0.388497	0.506551	-0.0128542	-0.264277	0.237755	-0.14938	-1.09398	0.688405	-0.0336537	-0.75824	0.686542	-0.316919	-1.09995	0.180935	0.200128	-0.613739	0.963358	0.464241	-0.404627	1.22312	0.105981	-0.263649	0.56092	0.199091	-0.374382	0.99252	0.083549	-0.411521	0.289139	-0.204254	-0.33458	-0.0379854	0
5	10:02:00	410400	EBOV-Cyno-Aero-1	e1001	0.345074	0.142118	0.602977	0.381749	0.152342	0.665384	0.272176	0.0768034	0.52659	0.00506851	-0.259981	0.274787	-0.162933	-0.69991	0.386138	-0.488962	-1.02302	-0.0188269	0.296303	0.0633407	0.661264	0.182205	-0.58828	0.930509	0.0416219	-0.850689	0.590952	-0.623436	-0.913646	-0.318605	-0.40683	-0.758439	-0.304367	-0.743036	-0.876621	-0.464221	0.38393	0.328948	0.43916	0
5	10:32:00	412200	EBOV-Cyno-Aero-1	e1001	-0.198922	-0.552534	0.170573	-0.185798	-0.552648	0.199511	-0.231839	-0.539348	0.128747	-0.00825806	-0.2727	0.259057	-0.142627	-1.04914	0.773213	-0.0515401	-0.687897	0.522843	-0.257812	-0.984517	0.297921	0.0165926	-0.861216	0.746069	0.011946	-0.79413	0.57698	0.0338945	-0.346378	0.459156	0.125161	-0.540073	0.954676	-0.23921	-0.783794	0.324349	0.538944	0.292589	0.726498	0
5	11:02:00	414000	EBOV-Cyno-Aero-1	e1001	-0.783357	-1.04767	-0.653231	-0.78206	-1.06865	-0.604382	-0.763829	-1.00478	-0.665001	0.00639958	-0.221085	0.270929	0.284635	-0.242051	0.663232	0.762161	0.393827	1.15889	-0.65911	-0.949264	-0.615777	-0.364261	-0.860495	-0.144332	0.402968	-0.094127	0.399357	0.879641	0.615008	1.21957	0.688712	0.500546	1.12115	0.692377	-0.489967	1.67565	0.200679	0.157139	0.224938	0
5	11:32:00	415800	EBOV-Cyno-Aero-1	e1001	0.181439	-0.441445	0.729761	0.128741	-0.5105	0.658329	0.276914	-0.327498	0.824206	0.00151864	-0.286887	0.312577	-0.1248	-0.844541	0.320328	0.151861	-0.336655	0.572353	-0.472603	-0.871229	-0.0201799	0.0127957	-0.815705	0.641701	0.308779	-0.19952	0.852363	0.389125	0.0921519	0.735514	0.452929	-0.27281	0.98606	-0.0198695	-0.830902	0.891128	0.229853	-0.0376231	0.55921	0
5	12:02:00	417600	EBOV-Cyno-Aero-1	e1001	-0.295403	-0.442777	-0.0888835	-0.330975	-0.524675	-0.156879	-0.214374	-0.351195	0.00326236	0.00793776	-0.272005	0.373364	-0.0964811	-0.411952	0.182398	0.38784	0.0834633	0.853728	-0.674821	-1.0465	-0.742849	-0.14378	-0.702945	-0.138936	0.338809	0.370087	0.974352	1.0625	0.435116	1.68353	0.754203	0.721701	1.23001	0.480337	0.0407158	1.15056	-0.228497	-0.396043	-0.0373607	0
5	12:32:00	419400	EBOV-Cyno-Aero-1	e1001	0.576784	-0.436048	1.50204	0.514075	-0.491518	1.51792	0.690535	-0.298609	1.53509	0.00216365	-0.214311	0.231307	-0.17654	-0.756103	0.135656	0.184294	-0.433411	0.70043	-0.611447	-0.93114	-0.641163	-0.221091	-0.931963	0.484449	0.517353	-0.071916	0.897634	0.734232	0.335227	1.12369	0.674432	0.59928	1.12089	0.742001	0.438549	1.11657	-1.52975	-2.26306	-0.792424	0
5	13:02:00	421200	EBOV-Cyno-Aero-1	e1001	0.175112	-0.551106	1.01803	0.111344	-0.619603	0.918731	0.29062	-0.413422	1.16363	0.00743545	-0.293432	0.31971	-0.252874	-1.05577	0.592496	0.108513	-0.600312	0.74784	-0.719198	-1.2595	0.0140317	0.0816487	-0.662579	0.757112	0.577206	0.136472	0.975599	0.718788	0.376927	1.16093	0.753666	-0.253887	1.4615	0.480558	0.00495763	1.35402	-0.589121	-1.07625	-0.167565	0
5	13:32:00	423000	EBOV-Cyno-Aero-1	e1001	0.455431	-0.574153	1.54565	0.426167	-0.652637	1.41982	0.511763	-0.436831	1.61553	0.00632239	-0.235443	0.239589	-0.111226	-0.764409	0.510815	0.141268	-0.450341	0.676407	-0.49634	-1.07159	0.241336	-0.160773	-0.873828	0.519665	0.388598	-0.0282088	0.903262	0.566518	-0.0949885	1.22237	0.515643	-0.478265	1.25705	0.520088	0.0434348	1.11526	-0.00944895	-0.0316811	0.100255	0
5	14:02:00	424800	EBOV-Cyno-Aero-1	e1001	0.230676	-0.644058	1.07221	0.195865	-0.698079	1.07807	0.302953	-0.537462	1.09146	0.00115705	-0.273179	0.311807	-0.26424	-1.12583	0.616402	-0.107863	-0.877115	0.551138	-0.411291	-1.17079	0.490859	-0.146139	-0.707269	0.320074	0.276642	-0.0545285	0.883427	0.336068	-0.0947827	0.752555	0.41445	-0.641374	1.28111	-0.145989	-1.02961	0.588384	0.0991107	0.0367777	0.167948	0
5	14:32:00	426600	EBOV-Cyno-Aero-1	e1001	0.237402	0.0220943	0.532791	0.182685	-0.0437196	0.483148	0.346474	0.126942	0.668886	0.00820433	-0.245826	0.28941	-0.55176	-1.1405	-0.279463	-0.26878	-0.855842	0.110392	-0.730041	-1.29297	-0.135339	-0.489866	-1.23091	0.216248	0.230855	-0.114164	0.77438	0.689932	0.333493	1.21111	0.843644	-0.0887186	1.53116	0.159017	-0.857274	1.24644	0.118083	0.0423492	0.170277	0
5	15:02:00	428400	EBOV-Cyno-Aero-1	e1001	0.814145	0.458014	1.21077	0.748233	0.370702	1.14818	0.900062	0.558257	1.31062	-0.0116523	-0.247195	0.246286	-0.106409	-1.011	0.811122	0.260533	-0.557228	1.00338	-0.715477	-1.39086	0.113546	-0.201819	-0.941118	0.565239	0.457018	0.0751546	0.949953	0.904857	0.440174	1.27559	0.739967	-0.311838	1.58587	0.322008	-0.54891	1.26651	0.133475	0.0729921	0.19832	0
5	15:32:00	430200	EBOV-Cyno-Aero-1	e1001	0.260387	-0.127649	0.618319	0.218498	-0.19319	0.563457	0.357677	0.0143195	0.745407	0.00686307	-0.138819	0.155238	-0.054746	-1.00932	0.729359	0.103097	-0.588872	0.708951	-0.448299	-1.37723	0.283972	0.272039	-0.560161	0.970237	0.370398	-0.188857	0.806021	0.358924	0.0261777	0.664188	0.411196	-0.434119	1.49288	-0.00205107	-0.130735	0.248857	-0.0256405	-0.08573	0.00311946	0
5	16:02:00	432000	EBOV-Cyno-Aero-1	e1001	0.474978	0.0184925	1.02263	0.456466	-0.0439529	1.0207	0.472705	0.0486506	1.00519	-0.00360684	-0.319016	0.294537	0.0214636	-0.979307	0.816576	0.125958	-0.587324	0.732153	-0.316137	-1.18214	0.192813	0.306179	-0.380248	0.903922	0.221106	-0.609358	0.640018	0.218196	-0.193436	0.582178	0.241695	-0.412138	1.27771	-0.278451	-0.73661	0.0662287	0.0504193	-0.121213	0.222613	0
5	16:32:00	433800	EBOV-Cyno-Aero-1	e1001	-0.955826	-1.26476	-0.672009	-0.985462	-1.33037	-0.695987	-0.840291	-1.14125	-0.567068	0.00160235	-0.162991	0.179711	-0.179602	-1.16959	0.59364	0.114761	-0.675561	0.686088	-0.680476	-1.45468	0.0693134	0.15905	-0.633698	0.738269	0.637808	0.197316	1.04401	0.620698	0.137847	0.999078	0.692736	-0.270394	1.69167	-0.294355	-0.492182	-0.0832147	-0.550701	-0.72072	-0.391882	0
5	17:02:00	435600	EBOV-Cyno-Aero-1	e1001	0.282934	0.0735147	0.838027	0.259653	-0.0270917	0.841569	0.305358	0.107695	0.832393	-0.00550448	-0.359951	0.319014	-0.1433	-1.15193	0.564603	-0.0904887	-0.81111	0.425932	-0.367696	-1.29145	0.256783	0.129256	-0.722086	0.929177	0.336697	-0.523435	1.11895	0.01935	-0.362815	0.352318	0.311207	-0.426988	1.37185	-0.293977	-0.779272	0.116292	-0.547919	-0.640325	-0.463405	0
5	17:32:00	437400	EBOV-Cyno-Aero-1	e1001	0.0869251	-0.485927	0.738838	0.0406811	-0.563201	0.730294	0.141079	-0.461482	0.773425	0.00475564	-0.420589	0.399087	-0.269322	-0.947991	0.387456	-0.251969	-0.929606	0.274515	-0.258991	-1.25008	0.413423	0.203091	-0.459494	0.787493	0.140468	-0.556042	0.723892	-0.131039	-0.681033	0.231423	0.231668	-0.513756	1.21951	-0.658443	-1.34872	0.1299	-0.667024	-0.839843	-0.527864	0
5	18:02:00	439200	EBOV-Cyno-Aero-1	e1001	0.00695117	-0.197643	0.448336	-0.00227676	-0.259326	0.497	0.0354841	-0.15745	0.446112	-0.00453732	-0.180918	0.194734	-0.326623	-0.925855	0.305697	-0.422484	-0.991801	0.129666	0.197272	-0.875097	1.03022	-0.310025	-1.11083	0.0875716	-0.0840686	-0.581766	0.428167	-0.393128	-1.07975	0.304065	-0.189228	-1.07593	0.891381	-0.0813049	-0.358711	0.247612	-0.0938471	-0.395948	0.505353	0
5	18:32:00	441000	EBOV-Cyno-Aero-1	e1001	0.125622	-0.0191768	0.234761	0.118451	-0.0502598	0.244174	0.144971	0.0116538	0.265815	0.00778043	-0.676628	0.654772	-0.350822	-0.809076	-0.0821436	-0.324593	-0.742547	0.000676711	-0.164829	-0.532002	-0.145906	-0.666488	-0.887269	-0.59132	-0.119442	-0.246976	-0.246976	-0.17514	-0.432375	0.0970267	0.143941	0.0521722	0.559095	-0.267993	-0.681183	-0.329359	-0.0539206	-0.454642	0.330263	0
5	19:02:00	442800	EBOV-Cyno-Aero-1	e1001	0.0666783	-0.171403	0.244736	0.0314209	-0.203507	0.210768	0.142848	-0.0777158	0.320805	-0.00656004	-0.463911	0.420872	0.0158015	-0.664293	0.481632	0.207254	-0.607952	0.868624	-0.370931	-0.607182	-0.374815	-0.121344	-0.992081	0.772901	0.0296653	-0.258223	0.622745	0.454147	-0.133469	0.878857	0.383761	0.320271	0.686522	-0.783496	-0.77735	-0.560322	0.142091	-0.582898	1.10941	0
5	19:32:00	444600	EBOV-Cyno-Aero-1	e1001	-0.0853254	-0.394658	0.0682821	-0.156305	-0.480324	-0.0479597	0.0674116	-0.263387	0.226329	0.000949929	-0.341183	0.324058	0.493947	-0.355102	1.24554	0.884909	-0.00110454	1.74186	-0.523413	-0.753604	-0.575717	-0.30864	-1.25132	0.45396	0.431459	0.0907987	0.762233	0.920005	0.361876	1.60761	0.575406	0.570641	0.914013	-0.579834	-0.858704	-0.548881	-0.372079	-0.556869	-0.15306	0
5	20:02:00	446400	EBOV-Cyno-Aero-1	e1001	0.569395	0.264016	1.03181	0.470451	0.15136	0.892129	0.728698	0.399495	1.25486	0.00142505	-0.37684	0.357189	-0.231228	-0.904158	0.176194	0.041897	-0.621021	0.507829	-0.469852	-0.696359	-0.511112	-0.0164836	-0.966093	0.732436	0.171995	0.014834	0.75596	0.356738	-0.00624497	0.652657	0.497226	0.48266	0.817745	-0.427211	-0.938757	-0.446962	-0.0895492	-0.715118	0.471173	0
5	20:32:00	448200	EBOV-Cyno-Aero-1	e1001	0.00898051	-0.160211	0.155858	-0.0436557	-0.24557	0.0991624	0.105634	-0.0581918	0.347165	0.00730402	-0.386553	0.392588	-0.197206	-0.709555	0.0559676	0.0761098	-0.455462	0.437794	-0.516129	-0.914828	-0.619582	0.273934	-0.499067	0.935632	0.240896	-0.196721	0.705185	0.657365	0.257179	1.09147	0.575555	0.593487	1.06628	-0.514918	-0.841755	-0.351156	0.342195	0.162655	0.474434	0
5	21:02:00	450000	EBOV-Cyno-Aero-1	e1001	-0.201499	-0.395263	-0.0456239	-0.21258	-0.447257	-0.021438	-0.153093	-0.326588	0.0153889	-0.00130337	-0.56989	0.574037	0.696085	-0.340945	1.51576	0.970316	-0.109025	1.98693	-0.291657	-0.760506	-0.320734	0.250834	-0.438171	0.945756	0.0929537	-0.301491	0.604468	1.00324	0.160875	1.82935	0.292845	0.199154	0.831122	-0.583269	-0.682079	-0.538938	0.610803	0.555224	0.672106	0
5	21:32:00	451800	EBOV-Cyno-Aero-1	e1001	-0.705237	-0.949053	-0.471461	-0.702679	-0.989492	-0.458584	-0.676548	-0.945915	-0.4126	0.0024478	-0.51374	0.521676	0.658264	-0.298681	1.3312	0.974458	-0.0459904	1.78596	-0.349047	-0.795656	-0.245983	0.194611	-0.333938	0.796593	0.119459	-0.301508	0.59539	1.12431	0.286819	1.87812	0.344975	0.0975067	0.854872	0.0364193	-0.795842	0.13911	0.834703	0.736733	0.922665	0
5	22:02:00	453600	EBOV-Cyno-Aero-1	e1001	-0.710147	-0.880273	-0.576487	-0.716227	-0.95131	-0.543182	-0.67863	-0.832878	-0.535569	0.00121905	-0.407013	0.43048	0.544558	-0.437567	1.29833	0.845367	-0.0126142	1.53688	-0.432824	-0.82329	-0.262407	0.271705	-0.4207	1.0096	0.391199	0.0774011	0.719358	0.822422	0.395127	1.25039	0.402858	0.0787821	0.887331	-0.584314	-0.741429	-0.468104	0.896237	0.862543	0.928428	0
5	22:32:00	455400	EBOV-Cyno-Aero-1	e1001	-0.502062	-0.744273	-0.272053	-0.501112	-0.817195	-0.17792	-0.448234	-0.663213	-0.2393	7.2119e-05	-0.451364	0.453794	0.322817	-0.606296	1.13602	0.550744	-0.365434	1.27476	-0.110853	-0.741286	0.67672	0.452721	-0.0878358	1.06314	0.162839	-0.217041	0.644394	0.580741	0.0263136	1.02917	0.0765421	-0.914164	0.814561	-0.326703	-0.495671	-0.219296	0.332449	0.102165	0.499194	0
5	23:02:00	457200	EBOV-Cyno-Aero-1	e1001	-0.678203	-0.842811	-0.546776	-0.665403	-0.898013	-0.480591	-0.682393	-0.82711	-0.558154	0.00346093	-0.339833	0.352235	0.762357	-0.0976179	1.42072	0.914479	-0.0135819	1.72898	-0.124324	-0.629697	0.29176	0.562675	0.226557	1.12843	0.262958	-0.291317	0.557971	0.719315	-0.0303604	1.47001	0.0860496	-0.570453	0.695571	0.157524	-0.401526	0.150826	0.54849	0.182657	0.941391	0
5	23:32:00	459000	EBOV-Cyno-Aero-1	e1001	-0.823282	-0.944025	-0.738743	-0.813877	-0.996207	-0.698356	-0.817398	-0.928713	-0.723744	0.00727938	-0.324813	0.336847	0.773962	-0.176745	1.45432	0.986604	0.0347288	1.74878	-0.306653	-0.72342	-0.25709	0.558679	0.107109	0.963855	0.402788	-0.237216	0.617131	0.831786	0.210323	1.4336	0.288968	0.106854	0.776354	1.6459	1.11713	2.28949	1.24792	1.16031	1.39941	0
5	00:02:00	460800	EBOV-Cyno-Aero-1	e1001	-0.798929	-0.947742	-0.679986	-0.786638	-0.996686	-0.630749	-0.789655	-0.911795	-0.674759	0.00717401	-0.269721	0.321309	0.165931	-0.541656	0.655522	0.320564	-0.371625	0.877254	-0.280256	-0.771618	-0.132027	0.363874	-0.221438	0.965713	0.283724	-0.183002	0.646089	0.462366	0.0152799	0.800923	0.26388	-0.0459243	0.820737	1.26184	0.749197	1.94137	1.42947	1.38562	1.46155	0
5	00:32:00	462600	EBOV-Cyno-Aero-1	e1001	-0.170836	-0.796612	-0.0715956	-0.0138403	-0.572146	0.127544	-0.32687	-0.851119	-0.217611	0.0837328	-0.0436273	0.211436	0.553866	-0.430624	1.51281	0.377737	-0.434217	1.20078	0.520539	-0.534066	1.31429	0.489064	-0.131894	1.05585	-0.0435456	-0.107871	0.712903	-0.134419	-0.475826	0.541427	-0.496546	-1.41565	0.497445	-0.199474	-0.709513	0.254847	0.484977	0.340266	0.579553	0
5	01:02:00	464400	EBOV-Cyno-Aero-1	e1001	-1.55754	-1.94923	-1.25217	-1.36094	-1.76811	-1.02594	-1.37499	-1.67128	-1.1742	0.0212004	-0.138395	0.188141	0.315453	-0.422341	0.929572	0.652708	-0.0629024	1.21402	-0.383798	-0.923962	0.186571	-0.182549	-1.05675	0.570544	0.210612	0.0392759	0.823424	0.875142	0.512399	1.20977	0.368555	-0.405535	0.988708	0.382569	-0.678973	1.88826	0.221172	0.184715	0.247098	0
5	01:32:00	466200	EBOV-Cyno-Aero-1	e1001	-1.48939	-2.02778	-0.993921	-1.38097	-1.95069	-0.858521	-1.55098	-2.06338	-1.0585	0.00122918	-0.382703	0.40505	0.666815	-0.26019	1.52502	0.554377	-0.175781	1.25556	0.528147	-0.507966	1.37009	0.1936	-0.729342	1.01331	-0.0910435	-0.244438	0.607261	0.10707	-0.173945	0.585347	-0.519355	-1.4361	0.444709	0.401432	-0.284323	1.11203	0.589562	0.427772	0.77242	0
5	02:02:00	468000	EBOV-Cyno-Aero-1	e1001	-1.03344	-1.55779	-0.569603	-0.904522	-1.55697	-0.292487	-1.08016	-1.45733	-0.764255	0.000122874	-0.491818	0.497106	0.631071	-0.531741	1.62137	0.428136	-0.535222	1.21237	0.397914	-0.46167	1.33108	0.617964	-0.229119	1.55156	-0.0130675	-0.187348	0.798103	-0.18503	-0.707394	0.245594	-0.45166	-1.38821	0.372055	-0.40516	-0.550762	-0.301998	1.1716	0.920273	1.45347	0
5	02:32:00	469800	EBOV-Cyno-Aero-1	e1001	-0.815958	-0.978137	-0.638508	-0.796278	-1.03389	-0.574747	-0.828155	-0.965165	-0.646572	0.00362597	-0.284076	0.29357	0.288779	-0.697829	1.24377	0.283529	-0.634187	1.05815	0.0507728	-0.637314	0.944583	0.51819	-0.22776	1.35901	0.189639	-0.125178	0.713654	0.0619416	-0.489667	0.396016	-0.115916	-1.08012	0.608751	0.160284	-0.46484	0.713918	1.29821	1.12239	1.50994	0
5	03:02:00	471600	EBOV-Cyno-Aero-1	e1001	-0.85812	-1.04262	-0.685741	-0.825752	-1.09945	-0.571138	-0.886923	-1.04046	-0.726842	0.00343439	-0.324348	0.353119	0.0858834	-0.865606	1.05959	-0.0406001	-0.855555	0.768238	0.284045	-0.615132	1.25013	0.751858	-0.0530646	1.3562	-0.0321809	-0.142376	0.809286	-0.321252	-0.761198	0.0904908	-0.29407	-1.31242	0.584948	-0.232358	-0.623288	-0.368972	0.802402	0.7904	0.837228	0
5	03:32:00	473400	EBOV-Cyno-Aero-1	e1001	-0.627633	-0.945725	-0.343554	-0.357757	-0.664185	-0.0923677	-0.740717	-1.03994	-0.481998	0.0925924	-0.0405819	0.221001	-0.0607192	-1.03301	0.839277	-0.298091	-1.15217	0.493208	0.386224	-0.685262	1.12986	0.429274	-0.492573	1.28314	0.0165798	-0.0871585	0.718885	-0.619125	-1.01264	-0.198629	-0.384046	-1.1792	0.645232	-0.362197	-0.558776	0.0823733	0.120041	0.0764556	0.15672	0
5	04:02:00	475200	EBOV-Cyno-Aero-1	e1001	-0.877079	-1.10606	-0.666964	-0.883033	-1.19802	-0.570066	-0.813599	-0.961997	-0.670639	0.0331238	-0.213393	0.281927	-0.147718	-1.06621	0.838501	-0.203611	-0.99827	0.577526	-0.0629253	-0.776006	0.742156	0.428332	-0.559047	1.16627	0.347319	0.0175587	0.758016	-0.189397	-0.513753	0.113658	0.0225381	-0.926026	0.821395	-0.521541	-0.7208	-0.45635	-0.012739	-0.0713474	0.0208018	0
5	04:32:00	477000	EBOV-Cyno-Aero-1	e1001	-0.494843	-0.937098	-0.16016	-0.495621	-0.954811	-0.110158	-0.473213	-0.802706	-0.202168	0.0221447	-0.248423	0.290547	-0.207842	-1.11906	0.717101	-0.27345	-0.962825	0.392965	0.0337814	-0.737563	0.741603	0.353359	-0.459471	1.05078	0.110951	0.0202044	0.76033	-0.242103	-0.452706	0.0735939	-0.0836484	-0.931186	0.746961	-0.420289	-0.719946	-0.356324	0.0488389	-0.0206349	0.109279	0
5	05:02:00	478800	EBOV-Cyno-Aero-1	e1001	-0.310571	-0.627297	-0.0169463	-0.234618	-0.552375	0.0655694	-0.330593	-0.620714	-0.0211309	0.0656628	-0.0399255	0.177693	0.148689	-0.827191	1.17672	0.157424	-0.635476	0.96738	-0.0322702	-0.85938	0.868185	0.0943319	-0.590279	0.766351	0.412816	0.00736025	0.790128	0.0766283	-0.353963	0.441697	0.0214612	-0.989474	0.914306	-0.0522613	-0.486098	0.652598	-0.0238853	-0.0540004	0.0152938	0
5	05:32:00	480600	EBOV-Cyno-Aero-1	e1001	-0.758191	-1.40528	-0.264201	-0.710478	-1.36493	-0.160902	-0.811286	-1.35106	-0.386129	-0.00419692	-0.340619	0.359144	-0.215388	-0.940644	0.461918	-0.343053	-0.918759	0.216254	0.318579	-0.707074	1.24161	-0.183194	-0.841784	0.173075	0.111896	0.0882384	0.795467	-0.362964	-0.682676	0.312201	-0.271808	-1.33712	0.745808	0.0192841	-0.671672	0.57307	-0.622989	-1.14786	-0.0972608	0
5	06:02:00	482400	EBOV-Cyno-Aero-1	e1001	-0.437549	-0.909292	-0.0721419	-0.461584	-0.990149	-0.0475218	-0.375667	-0.815195	-0.00492478	0.000362237	-0.280421	0.288088	-0.109071	-0.967485	0.591435	0.017703	-0.772342	0.684146	-0.302583	-0.887482	0.422524	0.225471	-0.626245	0.904351	0.415479	0.215041	0.780897	0.261693	-0.202131	0.769927	0.31959	-0.643922	0.998645	-0.317484	-1.13578	0.442305	-0.782877	-0.983358	-0.427074	0
5	06:32:00	484200	EBOV-Cyno-Aero-1	e1001	0.452187	0.217667	0.76698	0.435315	0.185754	0.720303	0.497308	0.266097	0.816804	0.00797278	-0.29726	0.329942	-0.00796875	-0.783613	0.640755	0.132598	-0.614406	0.832063	-0.265077	-0.673002	-0.360517	0.107502	-0.769065	0.91488	0.463505	0.234832	0.811995	0.260006	-0.27852	0.725776	0.287684	0.272528	0.819745	-0.224831	-0.664776	0.189336	-1.10772	-1.86704	-0.125526	0
5	07:02:00	486000	EBOV-Cyno-Aero-1	e1001	1.21077	1.05304	1.45214	1.16484	0.983211	1.43417	1.24923	1.11136	1.50745	0.0021182	-0.222702	0.237064	-0.183057	-0.915386	0.181807	0.10487	-0.507016	0.587258	-0.526189	-0.757815	-0.600787	-0.310751	-0.703211	0.146514	0.648551	0.48866	0.911681	0.374546	0.0887023	0.614982	0.58364	0.622666	0.972797	0.535675	0.555	0.912868	0.338245	0.0791193	0.628566	0
5	07:32:00	487800	EBOV-Cyno-Aero-1	e1001	1.45091	1.16209	1.88123	1.42871	1.12223	1.87104	1.39319	1.13804	1.78906	-0.00918154	-0.25334	0.266327	-0.0583767	-0.838655	0.413454	0.329157	-0.343732	0.813466	-0.55081	-0.850074	-0.604368	-0.226929	-0.700177	0.183833	0.696524	0.215117	1.04165	0.602362	0.294035	0.841333	0.616283	0.57449	1.07444	-0.304558	-1.09942	0.752702	0.213596	0.143501	0.25613	0
6	08:02:00	489600	EBOV-Cyno-Aero-1	e1001	-0.240671	-0.746531	0.363663	-0.363476	-0.856603	0.237011	0.0037747	-0.504183	0.585701	0.00680197	-0.202719	0.24206	0.106518	-0.609552	0.581729	0.638902	0.136602	1.06492	-0.799229	-1.06615	-0.802607	-0.192095	-0.814671	0.409492	0.773995	0.0857885	1.2547	0.808746	0.511225	1.13385	0.871418	0.74474	1.31724	-0.143941	-0.793351	0.72882	-0.218102	-0.301521	-0.152795	0
6	08:32:00	491400	EBOV-Cyno-Aero-1	e1001	0.590195	0.155539	1.24772	0.57124	0.123981	1.25313	0.610978	0.176486	1.24521	0.00100883	-0.312055	0.344757	0.0530493	-0.788738	0.897349	-0.135033	-0.88855	0.530048	0.146309	-0.377199	0.677256	0.150757	-0.661197	0.800102	-0.0437895	-0.691403	0.48566	-0.297024	-0.851685	0.143137	-0.217447	-0.765716	0.10276	-0.504874	-0.966697	-0.0886425	0.537204	0.21499	0.887389	0
6	09:02:00	493200	EBOV-Cyno-Aero-1	e1001	0.929039	0.346702	1.5165	0.962438	0.382756	1.5321	0.837188	0.262428	1.40365	-0.00201301	-0.214918	0.230279	-0.017902	-0.693448	0.735981	-0.303525	-1.03129	0.354201	0.323757	0.0335809	0.799027	0.277849	-0.400723	1.07436	-0.297088	-1.08376	0.445787	-0.517206	-0.959651	-0.103668	-0.355758	-0.840167	-0.271073	-0.332089	-0.811068	0.291174	1.28954	1.1426	1.44038	0
6	09:32:00	495000	EBOV-Cyno-Aero-1	e1001	0.375146	-0.0475385	1.04299	0.422186	-0.038665	1.1085	0.286944	-0.136748	0.933305	-0.00291319	-0.343028	0.341114	0.117836	-0.474996	0.812982	-0.386866	-1.05467	0.261195	0.736765	0.340325	1.16464	-0.0413839	-0.613739	0.738058	-0.371321	-1.2185	0.409246	-0.771361	-1.08822	-0.401077	-0.658026	-0.980461	-0.49044	0.273936	0.0122154	0.847013	1.42138	1.18547	1.63036	0
6	10:02:00	496800	EBOV-Cyno-Aero-1	e1001	1.06287	0.644135	1.74339	1.05198	0.584073	1.75841	1.03417	0.650039	1.68805	-0.00165938	-0.355475	0.370281	-0.140572	-0.864144	0.667052	-0.628843	-1.30808	0.0131597	0.685215	0.438754	1.1094	0.367467	-0.37131	1.14748	0.082985	-0.850689	1.0715	-0.831717	-1.15166	-0.497117	-0.668229	-1.02716	-0.604453	-0.189482	-0.781553	0.649275	0.698181	-0.454782	1.71272	0
6	10:32:00	498600	EBOV-Cyno-Aero-1	e1001	1.12192	0.733342	1.48853	1.13871	0.760315	1.49489	1.08405	0.671013	1.43209	0.00258546	-0.218927	0.217233	-0.219136	-0.785805	0.371438	-0.744342	-1.22144	-0.313281	0.636694	0.353241	0.979112	0.424332	-0.401992	1.20529	0.219307	-0.337094	0.57698	-0.90922	-1.15191	-0.678069	-0.68596	-0.967145	-0.580747	-0.358785	-0.876772	-0.0933267	-0.270285	-0.606222	0.0239787	0
6	11:02:00	500400	EBOV-Cyno-Aero-1	e1001	0.897299	0.361876	1.38953	0.905332	0.383784	1.41368	0.85179	0.31553	1.40008	0.00465641	-0.227733	0.237684	-0.321684	-1.38399	0.740568	-0.298158	-0.999056	0.369062	-0.207877	-0.77098	0.35942	-0.166632	-0.621774	0.094389	0.426462	0.399357	0.655945	-0.148541	-0.319312	0.0654083	0.0679894	-0.644354	0.768046	-0.283494	-0.786672	0.301409	0.436696	0.292737	0.597834	0
6	11:32:00	502200	EBOV-Cyno-Aero-1	e1001	-0.785595	-1.07301	-0.652905	-0.75622	-1.06966	-0.533901	-0.814968	-1.09106	-0.722566	0.008627	-0.19916	0.232161	-0.541875	-1.36871	0.126461	-0.405512	-0.998582	0.130628	-0.332225	-0.753364	0.280779	-0.341244	-0.815705	0.155899	0.302291	-0.19952	0.852363	-0.0990569	-0.336756	0.145765	0.247498	-0.574832	0.761549	0.443532	0.110767	1.0106	0.0749351	-0.218482	0.306008	0
6	12:02:00	504000	EBOV-Cyno-Aero-1	e1001	-0.84014	-0.987998	-0.683611	-0.827757	-1.02002	-0.654663	-0.826821	-0.976858	-0.65347	0.00552548	-0.272005	0.321037	-0.511089	-1.0355	-0.168584	-0.320712	-0.922944	0.24593	-0.509725	-0.953551	-0.660022	-0.47539	-0.98495	-0.138936	0.311354	-0.234178	0.974352	0.347349	-0.237109	1.01131	0.550956	0.601312	1.06615	0.318813	-0.259076	1.14077	0.409056	-0.0373607	0.751741	0
6	12:32:00	505800	EBOV-Cyno-Aero-1	e1001	-0.428686	-0.562581	-0.269325	-0.454771	-0.607188	-0.303124	-0.336442	-0.473532	-0.170023	0.0122904	-0.282287	0.321941	-0.777113	-1.19305	-0.59075	-0.571885	-1.06486	-0.235041	-0.742857	-0.943297	-0.762769	-0.514424	-1.16803	0.0123113	0.67746	0.412859	0.897634	0.357568	0.0724074	0.685654	0.844941	0.805499	1.14515	0.521632	0.0569275	0.98182	0.315827	0.277127	0.366256	0
6	13:02:00	507600	EBOV-Cyno-Aero-1	e1001	0.133453	-0.353105	0.449251	0.157305	-0.383843	0.527419	0.071598	-0.328965	0.345944	-0.0017064	-0.268406	0.28217	-0.108238	-0.943355	0.621221	-0.208725	-1.01928	0.465426	0.154501	-0.969867	0.910257	0.108196	-0.662579	0.959925	0.188662	-0.702655	0.975599	-0.216213	-0.929749	0.376927	-0.138622	-0.934997	0.947516	-0.240456	-0.758903	0.23958	0.0994886	-0.221017	0.447131	0
6	13:32:00	509400	EBOV-Cyno-Aero-1	e1001	0.00409525	-0.273923	0.392999	0.0221928	-0.317283	0.452927	-0.0363676	-0.276125	0.339971	0.00833389	-0.313613	0.335798	-0.186262	-1.26502	0.76742	-0.258964	-1.23892	0.573001	-0.0487016	-0.905904	0.718279	-0.12375	-0.873828	0.519665	0.446271	-0.0282088	0.903262	-0.244882	-0.659572	0.187304	0.0222533	-0.86969	0.956958	-0.270451	-0.846192	0.480977	1.23808	1.02381	1.53271	0
6	14:02:00	511200	EBOV-Cyno-Aero-1	e1001	0.101477	-0.404787	0.501029	0.149219	-0.362601	0.595315	0.00904168	-0.522883	0.376475	-9.00679e-05	-0.256623	0.262138	0.122611	-0.92467	0.941682	-0.00436522	-0.94241	0.746789	0.137038	-0.9015	0.787317	0.0021256	-0.707269	0.731011	0.276165	-0.523506	0.883427	-0.279847	-0.753823	0.187663	-0.189368	-0.85351	0.843583	-0.0197955	-0.629254	0.70637	1.06663	0.714492	1.50151	0
6	14:32:00	513000	EBOV-Cyno-Aero-1	e1001	-0.229536	-0.724463	0.17305	-0.190383	-0.666145	0.256149	-0.307293	-0.766227	0.0770675	0.00552483	-0.228924	0.238703	0.368416	-0.837554	1.32814	0.517375	-0.57436	1.44407	-0.0230477	-1.0607	0.654328	0.203049	-0.610701	1.0432	0.523051	0.330108	0.77438	0.495058	0.00438845	0.991702	-0.00124837	-0.767131	1.11581	-0.123068	-0.584918	0.596517	0.48116	0.255562	0.703308	0
6	15:02:00	514800	EBOV-Cyno-Aero-1	e1001	-0.292004	-0.809482	0.410407	-0.27328	-0.794832	0.401338	-0.302998	-0.844047	0.372717	0.0184838	-0.190055	0.261869	-0.137084	-1.04471	0.717047	0.167242	-0.615579	0.858855	-0.515454	-1.41398	0.34157	-0.382371	-1.15631	0.350045	0.399158	-0.362245	0.949953	0.764578	0.0224662	1.48444	0.565084	-0.498734	1.629	0.326498	-0.130842	1.07742	0.922553	0.804069	1.0965	0
6	15:32:00	516600	EBOV-Cyno-Aero-1	e1001	-0.600993	-0.938865	0.0689696	-0.61522	-0.981698	0.0314724	-0.538625	-0.835985	0.139912	0.00439481	-0.285847	0.334939	-0.29995	-1.20369	0.564409	0.145718	-0.647134	0.822099	-0.845117	-1.61538	0.188738	-0.864297	-1.43467	-0.341533	0.575327	0.308582	1.30346	0.98398	0.481899	1.39334	0.972935	-0.357039	1.92453	0.430231	-0.285437	1.5984	1.11011	1.06931	1.14039	0
6	16:02:00	518400	EBOV-Cyno-Aero-1	e1001	0.358247	-0.219594	1.16564	0.340957	-0.257542	1.16545	0.377621	-0.165724	1.14818	8.2561e-05	-0.175524	0.185681	0.128808	-0.975157	1.08571	0.506659	-0.357675	1.2422	-0.636756	-1.31083	0.0389003	0.182071	-0.808305	1.11795	0.851305	0.640018	1.05648	0.820728	0.441157	1.14626	0.624985	-0.281142	1.5266	0.0914696	-0.257292	0.467135	1.28382	1.13948	1.4451	0
6	16:32:00	520200	EBOV-Cyno-Aero-1	e1001	-0.0584326	-0.423337	0.369709	-0.0126329	-0.368394	0.438249	-0.156845	-0.521917	0.279105	-0.00135694	-0.234388	0.241587	0.318166	-0.380208	1.00199	0.216032	-0.596761	0.883711	0.344886	0.000577845	1.01025	0.486373	-0.241707	1.13026	0.269461	-0.649375	1.04401	-0.0868021	-0.809508	0.568463	-0.336341	-0.954833	-0.209555	0.080968	-0.433263	0.542394	0.646857	0.477189	0.782539	0
6	17:02:00	522000	EBOV-Cyno-Aero-1	e1001	0.467794	-0.0235115	0.933535	0.487619	0.0294156	0.993817	0.398188	-0.123328	0.876212	-0.0141927	-0.238546	0.220092	-0.166982	-0.837323	0.424632	-0.248814	-0.930193	0.274434	-0.0617185	-0.545802	0.433546	0.324675	-0.30927	1.13559	0.360125	-0.523435	1.11895	-0.287201	-0.752887	0.0272578	0.0166576	-0.561901	0.333773	0.0476967	-0.401708	0.690632	0.689092	0.219	1.22997	0
6	17:32:00	523800	EBOV-Cyno-Aero-1	e1001	0.240986	-0.308094	0.887042	0.265173	-0.317301	0.945723	0.184929	-0.306465	0.781568	-0.00396114	-0.261547	0.272669	0.32506	-0.617454	1.28579	0.24171	-0.820527	1.24869	0.161614	-0.31014	0.780898	0.336472	-0.459494	1.20316	0.320967	-0.556042	1.15054	0.018242	-0.846934	0.729126	-0.129604	-0.768648	0.0979838	0.100148	-0.133306	0.438314	-0.12463	-0.465468	0.220886	0
6	18:02:00	525600	EBOV-Cyno-Aero-1	e1001	0.0749886	-0.144831	0.683838	0.0929426	-0.199891	0.724681	0.00894087	-0.126942	0.583462	0.00645039	-0.186443	0.205782	-0.325169	-1.1045	0.424261	-0.463692	-1.22805	0.174348	0.0836881	-0.958594	0.949698	0.384339	-0.391791	1.28598	0.0965368	-0.581766	0.933134	-0.506873	-1.26024	0.243899	-0.0820822	-1.02258	1.03143	-0.170398	-0.621548	0.41713	0.608138	0.265006	1.04613	0
6	18:32:00	527400	EBOV-Cyno-Aero-1	e1001	0.368916	0.230563	0.46006	0.397291	0.241302	0.484208	0.298258	0.185115	0.395961	-0.000492235	-0.568676	0.510837	-0.313119	-0.946849	0.0557565	-0.316248	-0.912448	0.131192	-0.119635	-0.581667	-0.219114	0.717856	0.000577582	1.48032	0.45059	-0.246976	0.797299	-0.191749	-0.750016	0.202907	0.133483	0.14434	0.628221	0.627894	-0.464489	2.24368	1.10121	0.722716	1.76156	0
6	19:02:00	529200	EBOV-Cyno-Aero-1	e1001	0.485693	0.345103	0.565999	0.471826	0.311232	0.565373	0.494699	0.361031	0.593372	0.00155771	-0.385842	0.368826	-0.312343	-0.801486	-0.00628766	-0.159557	-0.754846	0.275509	-0.402066	-0.626285	-0.427406	-0.431367	-0.992081	0.26862	0.472608	-0.258223	0.622745	0.257431	-0.240029	0.719016	0.433259	0.399891	0.718369	0.0904375	-0.677881	0.543767	0.68329	0.576214	0.784854	0
6	19:32:00	531000	EBOV-Cyno-Aero-1	e1001	0.39024	0.149371	0.59687	0.404226	0.103538	0.636696	0.353003	0.064111	0.602391	0.00205419	-0.381501	0.364376	0.416365	-0.765614	1.3508	0.456344	-0.493676	1.20491	-0.186065	-0.613213	0.320557	0.262566	-0.276874	0.941183	0.521256	0.0907987	0.762233	0.247171	-0.172011	0.539839	0.0828804	-0.654055	0.639315	-0.10317	-0.654994	0.0838788	0.969315	0.782076	1.14338	0
6	20:02:00	532800	EBOV-Cyno-Aero-1	e1001	0.436437	0.24992	0.592685	0.424531	0.152064	0.627244	0.436954	0.284696	0.57791	-0.000996083	-0.37684	0.378161	0.429982	-0.881431	1.49282	0.522902	-0.700075	1.58511	-0.250416	-0.616778	-0.133842	0.281496	-0.238152	0.975083	0.475516	0.014834	0.75596	0.360322	-0.203916	0.8668	0.183811	-0.0913293	0.668818	0.275826	0.136623	0.325542	1.00298	0.937216	1.06432	0
6	20:32:00	534600	EBOV-Cyno-Aero-1	e1001	1.0804	0.0173747	0.968629	1.08188	0.0144757	1.11626	0.996211	0.0132895	0.789527	-0.00670943	-0.43525	0.441284	1.17622	-0.195543	2.51314	1.12117	-0.33241	2.59885	0.185368	-0.647485	1.15882	0.546546	-0.0208338	1.17475	0.146672	-0.196721	0.705185	0.196802	-1.1333	1.55496	-0.193854	-1.25479	0.632831	-0.00677785	-0.554219	0.468563	1.32917	1.19153	1.50331	0
6	21:02:00	536400	EBOV-Cyno-Aero-1	e1001	1.9113	1.67676	2.13845	1.89523	1.61486	2.17306	1.8616	1.64956	2.04969	0.00457806	-0.403068	0.407214	0.498605	-0.653106	1.24679	0.575336	-0.599506	1.56092	0.105435	-0.59564	0.927408	0.255623	-0.438171	0.945756	0.172984	-0.301491	0.604468	0.417866	-0.487977	1.27319	-0.143367	-1.09524	0.579857	-0.157263	-0.339701	-0.0323167	1.08127	0.964312	1.19808	0
6	21:32:00	538200	EBOV-Cyno-Aero-1	e1001	1.26873	1.06157	1.44233	1.30325	1.07476	1.5018	1.12659	0.890058	1.35669	0.00103364	-0.486493	0.494428	0.19654	-0.622294	0.889493	0.320123	-0.542008	1.0607	-0.164264	-0.687877	0.0505671	-0.099849	-0.78615	0.570487	-0.0366982	-0.301508	0.59539	0.413366	-0.309918	0.983012	0.131834	-0.249463	0.690714	-0.573591	-0.712377	-0.454468	1.06226	0.922665	1.2414	0
6	22:02:00	540000	EBOV-Cyno-Aero-1	e1001	0.668383	0.512978	0.804368	0.667797	0.478662	0.833673	0.634682	0.443704	0.837295	0.00148826	-0.407013	0.411003	0.803848	-0.360128	1.62705	0.871352	-0.173587	1.80345	-0.157838	-0.725358	0.160287	0.151655	-0.4207	0.771219	0.272795	0.0774011	0.719358	0.531969	0.0530239	1.19337	0.147828	-0.420615	0.720865	-0.533634	-0.730914	-0.346754	1.35919	1.25786	1.45552	0
6	22:32:00	541800	EBOV-Cyno-Aero-1	e1001	0.998095	0.532014	1.19949	0.968445	0.515434	1.15547	1.0039	0.48429	1.34989	-0.00156591	-0.431686	0.434117	0.603279	-0.587105	1.71197	0.26695	-1.08319	1.66614	0.128895	-0.623576	0.806128	0.337587	-0.31803	1.06314	-0.0537539	-0.217041	0.644394	-0.529988	-2.28798	0.913458	-0.164243	-1.01894	0.618115	-0.116259	-0.409755	-0.101719	1.37018	1.19399	1.55794	0
6	23:02:00	543600	EBOV-Cyno-Aero-1	e1001	1.0672	0.864437	1.27142	1.04019	0.7584	1.34995	1.07369	0.914085	1.2544	0.00523003	-0.469596	0.460371	1.48117	0.386101	2.56388	1.30148	0.161081	2.46509	0.313805	-0.436733	1.11166	0.468777	0.00108734	1.12843	0.0109908	-0.291317	0.557971	0.285294	-0.583128	1.39104	-0.398078	-1.32732	0.379065	0.0426271	-0.130247	0.223155	1.1707	0.903454	1.43457	0
6	23:32:00	545400	EBOV-Cyno-Aero-1	e1001	0.943207	0.638101	1.17796	0.931229	0.571924	1.24625	0.931284	0.607519	1.19914	0.000982575	-0.363734	0.356308	0.204242	-0.755592	1.05907	-0.4321	-1.46867	0.294222	0.728995	-0.406911	1.58446	0.449523	-0.107077	0.963855	-0.15981	-1.09156	0.617131	-1.27217	-1.9113	-0.401317	-0.69847	-1.57402	0.306279	-0.243492	-0.4466	-0.160674	1.11396	1.01685	1.18422	0
6	00:02:00	547200	EBOV-Cyno-Aero-1	e1001	0.731118	0.520187	0.941398	0.698449	0.397521	0.998754	0.768746	0.605679	0.943406	0.0111033	-0.253303	0.272057	0.173227	-0.82603	0.992368	0.122683	-0.8312	0.824716	0.112784	-0.595094	0.989898	0.340653	-0.221438	0.965713	0.0181272	-0.183002	0.646089	-0.0717987	-0.857656	0.713629	-0.167176	-1.11823	0.556332	-0.34211	-0.526503	-0.232214	1.19272	1.15785	1.20846	0
6	00:32:00	549000	EBOV-Cyno-Aero-1	e1001	1.19245	0.723718	1.52722	1.0029	0.562198	1.37886	0.890517	0.571443	1.12155	0.0833171	-0.0234908	0.191299	-0.183295	-1.26455	0.744178	-0.579344	-1.4825	0.188562	0.496802	-0.432372	1.19889	0.301037	-0.369444	1.05585	-0.116702	-0.928644	0.712903	-0.956138	-1.25833	-0.710577	-0.553888	-1.33307	0.346049	-0.551865	-0.752772	-0.410569	0.401431	0.330695	0.474267	0
6	01:02:00	550800	EBOV-Cyno-Aero-1	e1001	0.907262	0.556302	1.25734	0.845639	0.418481	1.29803	0.712517	0.472123	0.978399	0.0194969	-0.122466	0.172213	-0.332165	-1.38072	0.651047	-0.552585	-1.32903	0.195582	0.113675	-0.764254	0.873461	0.367605	-0.35934	1.03549	0.160892	-0.744873	0.823424	-0.651189	-0.882341	-0.339942	-0.157935	-0.976511	0.736416	-0.375145	-0.570679	-0.313987	0.550374	0.509109	0.608923	0
6	01:32:00	552600	EBOV-Cyno-Aero-1	e1001	1.3176	0.819365	1.62849	1.30296	0.715448	1.77216	1.23178	0.863882	1.46392	-0.00340465	-0.342305	0.344454	-0.583235	-1.54469	0.491085	-0.928117	-1.65952	-0.172435	0.361572	-0.517023	1.25353	0.515667	-0.231441	1.26226	-0.122767	-1.09614	0.607261	-1.06487	-1.23695	-0.781379	-0.418239	-1.3555	0.458143	-0.139733	-0.458318	0.112807	1.24236	1.17009	1.24963	0
6	02:02:00	554400	EBOV-Cyno-Aero-1	e1001	0.928058	0.33837	1.43117	0.922505	0.255736	1.57474	0.744875	0.368397	1.08395	0.00697819	-0.409408	0.442166	-0.464877	-1.37685	0.429795	-0.797849	-1.48669	-0.0947362	0.335815	-0.490916	1.11906	-0.0471765	-0.483502	0.279646	-0.181128	-1.1728	-0.187348	-0.939904	-1.2633	-0.627978	-0.409009	-1.23693	0.413311	0.883257	0.351946	1.64026	1.37846	1.27574	1.50425	0
6	02:32:00	556200	EBOV-Cyno-Aero-1	e1001	-0.153797	-0.34289	0.0444692	-0.144037	-0.426606	0.138431	-0.168547	-0.300725	-0.0341571	0.00247239	-0.303331	0.33208	-0.312909	-1.28394	0.727827	-0.493165	-1.34585	0.325032	0.00327416	-0.704149	0.873427	0.450094	-0.492222	1.09455	0.390055	-0.125178	0.713654	-0.557229	-0.784895	-0.292849	-0.0559221	-1.02464	0.709321	0.195803	-0.462033	0.716379	1.15675	1.07395	1.2435	0
6	03:02:00	558000	EBOV-Cyno-Aero-1	e1001	-0.0571878	-0.302135	0.128183	-0.0412758	-0.354541	0.248763	-0.08569	-0.24568	0.0343953	0.00160728	-0.365406	0.394177	-0.42262	-1.33687	0.499113	-0.707255	-1.46301	0.0051967	0.227224	-0.634652	1.07469	0.852596	0.181813	1.59108	0.13397	-0.142376	0.809286	-0.840762	-1.13973	-0.477302	-0.265098	-1.18403	0.61348	-0.703507	-0.920319	-0.41896	1.10922	1.04795	1.18843	0
6	03:32:00	559800	EBOV-Cyno-Aero-1	e1001	0.190552	-0.122068	0.431097	0.267192	-0.0412205	0.545254	0.0206137	-0.156752	0.1659	0.0925334	-0.0214417	0.208241	-0.14311	-1.02527	0.773536	-0.284255	-1.00943	0.443845	0.0617612	-0.811258	0.866091	0.416929	-0.2389	1.02946	0.142135	-0.0871585	0.718885	-0.436055	-0.809135	0.00487283	-0.0892216	-0.988591	0.835845	-0.139963	-0.330493	-0.00210108	0.492345	0.46886	0.513452	0
6	04:02:00	561600	EBOV-Cyno-Aero-1	e1001	-0.192927	-0.42392	0.0202932	-0.179974	-0.492542	0.128086	-0.211419	-0.356892	-0.0738614	0.0320507	-0.238159	0.319076	-0.330751	-1.25103	0.611502	-0.513916	-1.24593	0.21198	0.0349485	-0.776006	0.791375	0.101148	-0.559047	0.591166	0.303541	0.0175587	0.758016	-0.520976	-0.872274	-0.155232	-0.0778023	-0.965441	0.821395	-0.528268	-0.791263	-0.318559	0.99654	0.873183	1.10356	0
6	04:32:00	563400	EBOV-Cyno-Aero-1	e1001	-0.126639	-0.419525	0.0621825	-0.105853	-0.460356	0.18574	-0.166722	-0.356484	-0.0541883	0.0206991	-0.205873	0.276363	-0.34751	-1.23884	0.578062	-0.502666	-1.20663	0.202938	0.052034	-0.693801	0.711214	0.268985	-0.459471	0.799071	0.134837	0.0202044	0.76033	-0.470662	-0.650069	-0.123769	-0.131555	-0.907383	0.675551	-0.637683	-0.829936	-0.484824	0.878639	0.732864	1.09662	0
6	05:02:00	565200	EBOV-Cyno-Aero-1	e1001	0.24082	0.0489989	0.423403	0.282751	0.0353317	0.524014	0.150238	0.0147269	0.289816	0.0400044	-0.0575702	0.195338	-0.290569	-1.12365	0.597148	-0.345346	-1.0765	0.353302	-0.117165	-0.903369	0.707236	0.47995	-0.318953	1.03768	0.307231	0.00736025	0.790128	-0.229955	-0.652335	0.242782	0.100307	-0.862556	0.984817	-0.132454	-0.515117	0.394435	0.360095	0.353103	0.370427	0
6	05:32:00	567000	EBOV-Cyno-Aero-1	e1001	0.442295	-0.229616	1.12289	0.451395	-0.221392	1.07447	0.386996	-0.334178	1.24156	-0.00268474	-0.326338	0.359144	-0.17023	-0.833114	0.583056	-0.457279	-1.03466	0.124107	0.43524	-0.66579	1.38053	0.113305	-0.588069	0.680504	-0.16492	-0.61899	0.795467	-0.628982	-1.53543	0.170076	-0.410907	-1.43119	0.678617	0.206887	-0.464394	1.11646	0.754129	0.244795	1.12437	0
6	06:02:00	568800	EBOV-Cyno-Aero-1	e1001	0.527998	0.29971	0.919547	0.471417	0.180246	0.859582	0.622175	0.37332	1.03674	0.0010705	-0.339641	0.370996	-0.1408	-0.924655	0.541422	-0.0546235	-0.789239	0.580409	-0.214232	-0.887482	0.633763	0.0882944	-0.626245	0.394152	0.36948	0.215041	0.780897	0.159816	-0.378869	0.769927	0.226823	-0.830264	0.998645	0.500896	0.0540894	1.1109	0.0726865	0.00827938	0.298515	0
6	06:32:00	570600	EBOV-Cyno-Aero-1	e1001	0.452233	0.291766	0.770408	0.411843	0.21008	0.744509	0.525164	0.360303	0.864901	0.00383325	-0.35133	0.394825	0.014242	-0.722673	0.54153	0.155308	-0.515191	0.785013	-0.216332	-0.665864	-0.103143	-0.067591	-0.769065	0.674317	0.477205	0.234832	0.811995	0.274743	-0.194828	0.725776	0.220856	-0.110523	0.806065	-0.230779	-0.853826	0.264687	0.424756	0.286937	0.40151	0
6	07:02:00	572400	EBOV-Cyno-Aero-1	e1001	-0.194681	-0.855425	0.460261	-0.182576	-0.839912	0.500455	-0.201455	-0.927042	0.447046	0.00720863	-0.757841	0.666682	0.367946	-0.52919	1.3025	-0.654808	-1.48366	0.136563	1.61133	0.783256	3.21283	0.837207	-0.0659171	1.63353	-1.0104	-1.62645	-0.357383	-1.43759	-1.84099	-1.08081	-1.39928	-2.17838	-1.10739	-0.547415	-1.46143	0.748987	0.15099	-0.124961	0.801249	0
0	16:32:00	1800	EBOV-Cyno-Aero-1	e1004	1.5511	1.00337	2.04746	1.43451	0.817614	2.00731	1.61456	1.13957	2.06755	0.000785391	-0.251182	0.277857	0.0696442	-0.819499	0.90279	0.0843255	-0.598629	0.712535	-0.0193863	-1.10582	0.806621	0.120191	-0.79866	0.954854	0.50868	-0.0437775	0.942248	0.0552114	-0.458992	0.652535	0.0193135	-0.828552	1.09602	0.270907	-0.468261	1.06135	-2.11233	-2.41005	-1.81444	0
0	17:02:00	3600	EBOV-Cyno-Aero-1	e1004	1.14145	0.566303	1.64774	0.954556	0.313436	1.54155	1.34372	0.839397	1.77771	0.00642967	-0.110034	0.155721	-0.0236387	-0.893991	0.829616	0.411995	-0.25964	1.03173	-0.72927	-1.40358	0.0617121	0.000371686	-0.876116	0.83458	0.3002	-0.0945576	0.901572	0.877754	0.533238	1.20182	0.754587	-0.238502	1.55538	-0.126349	-0.427774	0.220849	-2.03933	-2.15535	-1.91083	0
0	17:32:00	5400	EBOV-Cyno-Aero-1	e1004	1.53207	0.684205	2.24228	1.41187	0.542802	2.18226	1.65776	0.935574	2.32234	0.0105877	-0.113516	0.169543	0.619912	-0.0812968	1.37153	0.853016	0.154824	1.59735	-0.119984	-1.08262	0.701682	-0.414951	-1.23988	0.0257176	0.515348	-0.213906	1.19394	0.666417	0.00534482	1.32805	0.112854	-0.782856	1.12126	-0.0608975	-0.41953	0.333582	-2.11894	-2.89059	-1.32444	0
0	18:02:00	7200	EBOV-Cyno-Aero-1	e1004	0.720274	0.270594	0.93961	0.520755	0.0354685	0.786604	1.0193	0.611814	1.25491	0.00128795	-0.154197	0.162157	0.479703	0.0214487	0.884191	0.915586	0.532206	1.29971	-0.659498	-1.1154	-0.347195	-0.807425	-1.12966	-0.352487	0.417589	-0.393628	0.943951	1.17878	0.731413	1.66495	0.666248	0.174938	1.20703	-0.224149	-0.277232	-0.206295	-2.15569	-2.32164	-1.99898	0
0	18:32:00	9000	EBOV-Cyno-Aero-1	e1004	1.17601	0.46673	1.65402	1.05416	0.298747	1.53528	1.33674	0.728851	1.72865	0.0072758	-0.464644	0.50278	0.00398577	-0.489014	0.430702	0.413966	-0.132768	1.11473	-0.427245	-1.01783	-0.34264	-0.452465	-0.781001	-0.00846149	0.24951	-0.238017	0.773983	0.734646	0.365786	1.50633	0.483429	0.190635	1.12484	-0.680347	-0.852938	-0.740619	-1.89173	-2.06163	-1.72208	0
0	19:02:00	10800	EBOV-Cyno-Aero-1	e1004	1.11148	0.398095	1.64875	0.960641	0.199753	1.55009	1.32883	0.703649	1.76393	0.0040319	-0.341698	0.363101	-0.161252	-0.786644	0.494307	-0.0349718	-0.610142	0.656587	-0.24713	-0.860072	0.436623	-0.137221	-1.10199	0.290514	0.3128	-0.126895	0.946661	0.127704	-0.455032	0.738467	0.224292	-0.652663	0.925781	-0.778379	-0.780571	-0.688574	-1.88046	-2.03446	-1.79296	0
0	19:32:00	12600	EBOV-Cyno-Aero-1	e1004	1.16428	0.621106	1.57738	0.989458	0.395545	1.42993	1.39073	0.909585	1.82676	0.00226083	-0.438936	0.484939	-0.042739	-0.703892	0.538273	0.159668	-0.436961	0.829084	-0.301295	-0.927534	0.337307	-0.0550475	-1.12332	1.01034	0.0774638	-0.486651	0.630261	0.380556	-0.0410693	0.896233	0.297885	-0.522743	0.975984	-0.622251	-0.641098	-0.443913	-1.32641	-1.59098	-1.07587	0
0	20:02:00	14400	EBOV-Cyno-Aero-1	e1004	1.48967	0.659433	2.2314	1.34696	0.451875	2.10395	1.64871	0.926593	2.26525	0.00428298	-0.32808	0.398157	-0.17737	-0.953608	0.654909	-0.372447	-0.99782	0.252786	0.122241	-0.724208	0.997454	0.44464	-0.426416	1.23742	0.128659	-0.146387	0.463363	-0.427407	-1.1244	0.308507	-0.131568	-1.08329	0.702855	-0.454876	-0.704159	-0.228403	-1.01421	-1.52	-0.349557	0
0	20:32:00	16200	EBOV-Cyno-Aero-1	e1004	0.980817	0.340586	1.36224	0.817835	0.169618	1.2409	1.21005	0.595131	1.65014	0.000389752	-0.250681	0.260421	-0.11883	-0.792401	0.507677	-0.223371	-0.815634	0.338034	0.00998702	-0.657376	0.716309	1.02528	0.703501	1.31028	-0.218238	-0.394783	0.186809	-0.241004	-1.12099	0.544428	-0.0519376	-0.878464	0.624318	-0.653056	-0.825561	-0.442785	0.359253	0.137609	0.584146	0
0	21:02:00	18000	EBOV-Cyno-Aero-1	e1004	1.24087	0.476146	1.80998	1.10683	0.292252	1.64865	1.42392	0.715564	1.92837	-0.00592811	-0.501588	0.512637	0.107625	-0.54605	0.715008	0.0533937	-0.483602	0.660525	0.0535484	-0.613071	0.732889	-0.831029	-1.38217	-0.422913	0.274291	-0.760745	1.07879	-0.0664801	-0.567297	0.506815	-0.117704	-0.938584	0.581632	-0.71408	-0.749742	-0.646722	-0.728158	-1.7085	0.419388	0
0	21:32:00	19800	EBOV-Cyno-Aero-1	e1004	1.36149	0.657206	1.82142	1.21648	0.464888	1.74537	1.50797	0.896091	1.96482	0.0100436	-0.47103	0.511786	0.169269	-0.415922	0.783031	0.107878	-0.490321	0.90223	0.182672	-0.603592	1.01625	-0.185045	-0.645679	0.135754	-0.184381	-0.827088	0.809775	-0.104121	-0.875509	0.654491	-0.203108	-1.13396	0.558458	-0.707645	-1.04586	-0.650994	-1.71121	-2.26108	-1.25005	0
0	22:02:00	21600	EBOV-Cyno-Aero-1	e1004	1.27712	0.657739	1.67799	1.10854	0.440689	1.58768	1.49241	0.960732	1.80334	0.00122446	-0.36287	0.385993	0.0795105	-0.632931	0.730427	0.0604709	-0.494276	0.600444	-0.068972	-0.591341	0.507237	0.620103	0.334943	1.26237	0.0489902	-0.029668	0.512222	-0.0438271	-0.649029	0.490933	-0.0302746	-0.72971	0.53156	-0.849024	-0.932986	-0.720071	-1.26057	-1.37221	-1.09619	0
0	22:32:00	23400	EBOV-Cyno-Aero-1	e1004	1.48365	0.525123	2.38306	1.3681	0.421725	2.25491	1.61287	0.667542	2.48552	-0.00215508	-0.317158	0.345983	0.0419598	-0.685091	0.889763	-0.234472	-0.846557	0.404656	0.269612	-0.534856	1.01212	-0.681167	-1.04271	-0.272974	0.292647	-0.382803	1.0155	-0.469875	-1.08413	0.0976203	-0.366674	-1.16746	0.467778	-0.510269	-0.803369	-0.223034	-0.842327	-1.07006	-0.574241	0
0	23:02:00	25200	EBOV-Cyno-Aero-1	e1004	0.976205	0.400229	1.38943	0.837453	0.226209	1.31205	1.14169	0.583395	1.59786	0.000802958	-0.444728	0.469798	0.362347	-0.37457	1.19689	0.460033	-0.110509	1.05816	0.0870358	-0.656421	0.883271	-0.645167	-0.989684	-0.313182	0.736988	0.277193	1.23341	0.280936	-0.158728	0.782147	-0.143445	-1.00794	0.605955	-0.484607	-0.629163	-0.238875	-0.152657	-0.398183	0.0791137	0
0	23:32:00	27000	EBOV-Cyno-Aero-1	e1004	1.06824	0.533274	1.31708	0.926981	0.314902	1.27651	1.26851	0.764129	1.54489	0.000178968	-0.387378	0.426218	0.397181	-0.298975	1.21702	0.577495	0.00860332	1.14768	-0.0461516	-0.702992	0.641973	-0.653195	-0.96828	-0.50136	0.751373	0.16126	1.23903	0.431012	0.156773	0.881614	-0.014351	-0.84169	0.689333	-0.481297	-1.15683	0.492688	-0.621827	-0.631698	-0.513652	0
0	00:02:00	28800	EBOV-Cyno-Aero-1	e1004	1.07543	0.201836	1.79724	0.989398	0.084446	1.76162	1.17601	0.33095	1.8411	0.00267176	-0.382798	0.42819	0.713362	-0.137527	1.58988	0.545599	-0.0834373	1.26735	0.568665	-0.611744	1.2585	-1.31227	-1.58622	-1.14882	0.850539	0.421165	1.57434	-0.138198	-0.496765	0.452357	-0.552421	-1.2358	0.513449	-0.198653	-0.571183	0.0299246	-1.32022	-1.39346	-1.23185	0
0	00:32:00	30600	EBOV-Cyno-Aero-1	e1004	1.50654	0.942966	1.82825	1.36153	0.699706	1.77995	1.63049	1.09479	1.98988	0.00640984	-0.327431	0.345532	0.548575	-0.168883	1.39004	0.455925	-0.0639538	1.09668	0.399846	-0.581541	1.15559	-1.17858	-1.44941	-0.954911	1.04728	1.01853	1.4548	0.02456	-0.207305	0.550464	-0.407554	-1.21574	0.512781	-0.566375	-0.631827	-0.420926	-1.39012	-1.44473	-1.38853	0
0	01:02:00	32400	EBOV-Cyno-Aero-1	e1004	0.544267	0.00103498	0.794554	0.46424	-0.162338	0.810796	0.668102	0.157558	0.938425	0.000304168	-0.376162	0.433015	0.559415	-0.293651	1.43926	0.589519	0.029912	1.18506	0.137228	-0.776883	0.883964	-0.703038	-1.01756	-0.300288	-0.309862	-0.694862	0.314019	0.270363	-0.0303305	0.702542	-0.172845	-0.977461	0.750964	-0.724042	-0.807387	-0.61363	-0.786179	-1.09753	-0.49605	0
0	01:32:00	34200	EBOV-Cyno-Aero-1	e1004	0.915792	0.357367	1.2481	0.817812	0.166481	1.25093	1.02814	0.506708	1.37592	0.00481186	-0.449186	0.531781	0.62141	-0.240887	1.51205	0.687605	0.0188383	1.36897	0.308647	-0.630256	1.14894	-0.345172	-0.791019	-0.00759483	-0.121016	-0.680775	0.42548	0.286091	-0.107135	0.717543	-0.33503	-1.19848	0.571979	-0.724199	-1.03151	-0.53859	-0.408189	-0.531536	-0.272538	0
0	02:02:00	36000	EBOV-Cyno-Aero-1	e1004	1.08603	0.464751	1.35715	1.02126	0.302702	1.38982	1.12513	0.570679	1.44241	-0.00136217	-0.388837	0.456326	0.591426	-0.250174	1.53965	0.390128	-0.152706	1.09006	0.690792	-0.566234	1.43003	-0.273574	-0.830119	0.240278	-0.226725	-0.95584	0.747915	-0.165275	-0.574183	0.489808	-0.609638	-1.41768	0.503865	-0.812396	-1.1931	-0.614997	0.410373	0.262344	0.567871	0
0	02:32:00	37800	EBOV-Cyno-Aero-1	e1004	0.373436	-0.11052	0.691069	0.298027	-0.261176	0.711243	0.501168	0.0527589	0.796431	-0.00444938	-0.589419	0.683068	0.646235	-0.300963	1.66024	0.581113	-0.0522737	1.27948	0.24723	-0.656992	0.986771	-0.50896	-1.2073	-0.137453	0.578581	-0.0253148	1.0964	0.108215	-0.184864	0.488149	-0.299732	-1.05813	0.579915	-0.803318	-1.17087	-0.544982	0.965899	0.699941	1.19134	0
0	03:02:00	39600	EBOV-Cyno-Aero-1	e1004	1.05356	0.265332	1.26249	0.94681	0.0784171	1.27173	1.20644	0.463426	1.40165	0.00583634	-0.540126	0.640702	0.616672	-0.212293	1.52116	0.555309	-0.0498287	1.23109	0.380722	-0.626162	1.16498	-0.271472	-0.591502	0.203079	-0.351483	-0.739054	0.318211	0.0308064	-0.219375	0.666693	-0.377727	-1.2146	0.569113	0.0959918	-0.444293	0.62613	1.4325	1.28228	1.60438	0
0	03:32:00	41400	EBOV-Cyno-Aero-1	e1004	0.670773	-0.0921978	1.16721	0.593046	-0.200614	1.12711	0.771314	0.0126787	1.28192	-0.00286662	-0.452581	0.528754	0.337386	-0.542418	1.34239	0.10404	-0.603802	1.01105	0.555902	-0.628396	1.27624	0.289055	-0.299763	0.749967	-0.423368	-1.53242	0.350724	-0.45473	-0.890331	0.232529	-0.534931	-1.26257	0.551325	-0.723279	-1.22618	-0.236124	0.256329	-0.332535	0.813023	0
0	04:02:00	43200	EBOV-Cyno-Aero-1	e1004	1.05777	0.480909	1.32721	0.93418	0.285524	1.30219	1.23218	0.70854	1.43879	-0.000907818	-0.552011	0.631614	-0.075061	-0.93239	0.748728	-0.239673	-1.00271	0.406319	0.157083	-0.59057	1.07594	0.156001	-0.706447	0.890609	0.618112	0.0776478	1.37836	-0.450249	-0.909939	-0.207587	-0.206292	-1.16496	0.536157	-0.802031	-1.03327	-0.83482	-1.34506	-1.54107	-1.25605	0
0	04:32:00	45000	EBOV-Cyno-Aero-1	e1004	1.11873	0.478168	1.62086	1.02569	0.387642	1.53992	1.24443	0.608921	1.78235	0.00209336	-0.452153	0.51036	0.127889	-0.640813	1.01293	-0.170588	-0.73886	0.439097	0.550846	-0.49705	1.48628	-0.226514	-0.818406	0.344041	0.349804	-0.49916	1.02033	-0.670036	-1.12498	-0.0922251	-0.551153	-1.45886	0.404715	-0.469425	-0.916964	0.0847939	0.817657	0.209089	1.46348	0
0	05:02:00	46800	EBOV-Cyno-Aero-1	e1004	1.13139	0.118454	1.98318	1.06984	0.0992181	1.92922	1.19082	0.152546	2.07282	-0.001202	-0.470161	0.572198	0.12899	-0.646402	1.13757	-0.389076	-1.11335	0.445062	0.955796	-0.298752	1.82344	-0.173915	-0.663022	0.264764	-0.137663	-1.23699	0.953664	-1.06595	-1.88912	-0.309194	-0.932437	-1.72635	0.153431	-0.207618	-1.03108	0.471661	1.84604	1.57889	2.24881	0
0	05:32:00	48600	EBOV-Cyno-Aero-1	e1004	1.18167	0.568059	1.75545	1.14456	0.54687	1.6957	1.09225	0.398393	1.70928	-0.0625727	-1.16895	0.88361	-0.761889	-1.2302	-0.332029	-1.86624	-2.26291	-1.5423	1.95753	1.66005	2.39455	-0.11529	-1.11373	0.883287	-0.112811	-0.984479	0.92518	-2.24402	-2.52831	-2.08866	-1.71213	-1.93516	-1.61558	-0.382712	-1.36148	0.577666	2.17759	1.66303	2.6994	0
0	06:02:00	50400	EBOV-Cyno-Aero-1	e1004	-0.159272	-0.649584	0.263862	-0.105707	-0.583991	0.335712	-0.250375	-0.752904	0.156273	-0.0182255	-0.643637	0.563528	-0.534362	-0.945031	-0.0897357	-1.10162	-1.50741	-0.72621	1.11914	0.60633	1.77116	-0.226077	-0.922322	0.666271	-0.123093	-0.342253	0.532212	-1.23245	-1.65581	-0.801707	-0.950624	-1.34241	-0.715375	0.194099	-0.38288	0.737008	2.30273	2.26275	2.41636	0
0	06:32:00	52200	EBOV-Cyno-Aero-1	e1004	1.09569	0.0825146	1.84236	1.07597	0.145255	1.80977	0.992858	-0.0486025	1.75572	-0.0310943	-0.528697	0.4707	-0.205468	-0.736959	0.458299	-0.985848	-1.57876	-0.323034	1.16262	0.604709	1.63688	-0.0161359	-0.85143	0.802154	-0.00904557	-0.455225	0.509065	-1.33521	-1.75615	-0.804512	-0.984826	-1.36664	-0.72747	-0.26331	-0.728775	0.0572398	1.88474	1.8388	2.0031	0
0	07:02:00	54000	EBOV-Cyno-Aero-1	e1004	0.229913	-0.240034	0.544013	0.254216	-0.200915	0.563519	0.173457	-0.3384	0.537085	-0.0363666	-0.608289	0.487395	-0.35263	-0.793844	0.0563026	-0.816088	-1.07523	-0.549721	0.755176	0.418618	1.01851	0.0475624	-0.889993	0.946586	-0.352843	-0.877149	0.0446422	-0.924012	-1.07568	-0.740796	-0.826753	-0.994825	-0.647635	-0.141841	-0.619846	0.519927	1.66987	1.71491	1.86563	0
0	07:32:00	55800	EBOV-Cyno-Aero-1	e1004	-0.125062	-0.647762	0.23774	-0.0802237	-0.595304	0.30174	-0.201534	-0.723737	0.15445	-0.00196237	-0.396813	0.380063	-0.169736	-0.575535	0.337694	-0.323224	-0.70402	0.050935	0.204597	-0.114475	0.536743	-0.113206	-0.971579	0.818268	-0.142838	-0.456777	0.551238	-0.375845	-0.678707	-0.0429397	-0.333557	-0.674968	-0.136175	-0.316343	-0.834819	0.486609	1.01653	0.986141	1.04864	0
0	08:02:00	57600	EBOV-Cyno-Aero-1	e1004	-0.243286	-0.80137	0.119354	-0.181131	-0.748921	0.195626	-0.327498	-0.896149	0.0465004	0.00329707	-0.504958	0.478565	-0.277422	-0.754027	0.302814	-0.36694	-0.778116	0.0391094	0.164594	-0.135913	0.501532	-0.15504	-0.916967	0.672518	-0.0723588	-0.492687	0.454477	-0.327416	-0.667607	-0.0246809	-0.2729	-0.597282	-0.0981389	-0.45501	-0.79655	0.125677	0.543161	0.483783	0.680793	0
0	08:32:00	59400	EBOV-Cyno-Aero-1	e1004	-0.908424	-1.2188	-0.656878	-0.844645	-1.18149	-0.55428	-0.976019	-1.28812	-0.707725	-0.0153875	-0.401539	0.358956	-0.114396	-0.881543	0.648901	0.141141	-0.264179	0.542347	-0.432307	-0.7621	-0.0558359	-0.226849	-0.859937	0.175448	0.104009	-0.447999	0.570595	0.299286	-0.0517	0.650738	0.317666	-0.213401	0.630108	-0.0312861	-0.66166	0.612048	0.241806	0.193725	0.522415	0
0	09:02:00	61200	EBOV-Cyno-Aero-1	e1004	-1.00935	-1.50943	-0.580467	-0.933779	-1.44807	-0.439449	-1.01432	-1.53278	-0.590895	-0.00858368	-0.526395	0.461096	-0.253381	-1.0693	0.582183	0.157724	-0.420997	0.767451	-0.550131	-0.94943	-0.013498	-0.281426	-0.919982	0.112332	0.0903286	-0.452045	0.510305	0.518565	0.000127917	0.994649	0.48029	-0.180998	0.766956	-0.274049	-1.74316	0.832536	-0.147373	-0.217753	-0.0784759	0
0	09:32:00	63000	EBOV-Cyno-Aero-1	e1004	-1.24793	-1.79598	-0.787777	-1.18192	-1.77298	-0.693261	-1.23129	-1.76367	-0.772064	-0.00143043	-0.372109	0.367552	-0.197055	-1.19486	0.69458	0.556403	-0.191206	1.27602	-0.930891	-1.88797	-0.234534	-0.0454096	-0.850966	0.643222	0.0509849	-0.420286	0.578575	1.28215	0.710833	1.8298	0.946053	0.0368585	2.1106	0.188895	-0.92973	0.870433	0.0625327	-0.047063	0.199087	0
0	10:02:00	64800	EBOV-Cyno-Aero-1	e1004	0.40065	-0.233785	1.01865	0.356995	-0.289944	0.992492	0.451228	-0.169175	1.07565	0.0165241	-0.313581	0.355203	0.0781739	-0.891135	0.965355	0.390934	-0.304772	1.0681	-0.404251	-1.23182	0.21231	-0.0575604	-0.707318	0.775599	0.214321	-0.477299	0.90363	0.58973	0.0771882	1.16942	0.430017	-0.410359	1.40195	-0.124797	-0.77255	0.496893	0.676378	0.624599	0.723813	0
0	10:32:00	66600	EBOV-Cyno-Aero-1	e1004	0.745267	0.121094	1.3481	0.725379	0.12623	1.31836	0.712481	0.0553905	1.3107	-0.0104077	-0.642182	0.563685	-0.101967	-0.572524	0.409298	-0.90642	-1.3993	-0.419709	1.20733	0.733728	1.69155	0.0108408	-0.768053	0.923029	-0.139012	-0.607475	0.423106	-1.53796	-1.9178	-1.1116	-0.99146	-1.30403	-0.738377	0.362871	-0.352835	1.12412	1.56608	1.31344	1.9392	0
0	11:02:00	68400	EBOV-Cyno-Aero-1	e1004	0.821768	0.440594	1.17949	0.844902	0.454836	1.23013	0.575691	0.282823	0.844705	0.00694414	-0.313984	0.297419	-0.139672	-0.513348	0.381235	-0.512512	-0.914389	-0.0598981	0.507968	0.213618	0.970278	0.288158	-0.638421	1.15119	0.190509	-0.0484696	0.913496	-0.776254	-1.05758	-0.4	-0.521867	-0.928429	-0.37266	0.470169	0.202642	0.903633	0.186138	-0.693876	0.974165	0
0	11:32:00	70200	EBOV-Cyno-Aero-1	e1004	0.661006	0.310612	1.01322	0.728671	0.37457	1.08619	0.0851072	-0.0757314	0.238925	0.000600364	-0.439103	0.39859	-0.115788	-0.545669	0.47696	-0.533545	-1.02691	0.00347112	0.653777	0.31941	1.17394	-0.0761797	-0.895213	1.02977	0.140649	-0.0929028	0.874623	-0.874956	-1.2494	-0.472798	-0.585211	-1.01215	-0.425353	0.36045	-0.382526	0.759022	0.098797	-0.081632	0.308182	0
1	12:02:00	72000	EBOV-Cyno-Aero-1	e1004	0.978121	0.504236	1.41077	0.967336	0.485131	1.43266	0.904076	0.416188	1.33617	0.0120684	-0.278466	0.349132	-0.514698	-1.00192	0.125095	-0.859928	-1.31261	-0.387659	0.431535	-0.000531213	1.06615	-0.130224	-1.05621	0.571102	0.0445313	-0.421364	0.462292	-0.955483	-1.38367	-0.618317	-0.406061	-0.966819	-0.168037	0.340954	-0.316918	1.31476	0.525553	0.414595	0.652462	0
1	12:32:00	73800	EBOV-Cyno-Aero-1	e1004	0.682241	0.172575	1.17947	0.701739	0.161108	1.23194	0.609555	0.116464	1.09482	0.0072654	-0.223566	0.264738	-0.402711	-0.974372	0.236497	-0.597246	-1.08041	-0.108493	0.175508	-0.676191	0.922997	-0.148685	-0.839447	0.691872	0.110458	-0.541635	0.446867	-0.59765	-1.09512	-0.157779	-0.175794	-0.885795	0.512526	0.247165	-0.27166	0.831637	0.243844	0.0298753	0.463334	0
1	13:02:00	75600	EBOV-Cyno-Aero-1	e1004	0.462134	-0.0593916	0.892473	0.496441	-0.0248382	0.954187	0.342181	-0.186548	0.769318	0.00168841	-0.35102	0.34328	-0.426604	-0.868398	0.173773	-0.744886	-1.24409	-0.225068	0.287155	-0.117914	0.826757	-0.0760963	-1.06834	0.882477	0.0497245	-0.5	0.459752	-0.815769	-1.23333	-0.356867	-0.289337	-0.831483	-0.0674547	0.760824	0.287157	1.09077	0.0980267	-0.181367	0.392556	0
1	13:32:00	77400	EBOV-Cyno-Aero-1	e1004	0.680557	0.133309	1.16749	0.704111	0.130622	1.21029	0.559794	0.0277999	1.04288	0.0179219	-0.171812	0.231747	-0.188101	-0.928352	0.576826	-0.145014	-0.903896	0.602603	-0.148236	-1.27111	0.698437	-0.539099	-1.15353	-0.197273	0.181215	-0.0656237	0.868545	0.057881	-0.826631	0.940212	0.16758	-0.702611	1.22859	0.261966	-0.101981	0.72839	-0.359193	-0.768815	0.0515788	0
1	14:02:00	79200	EBOV-Cyno-Aero-1	e1004	0.792117	0.311509	1.23619	0.825048	0.329023	1.29836	0.619222	0.146599	1.08185	0.0129502	-0.146559	0.195474	-0.185791	-0.676854	0.525118	-0.383366	-1.00763	0.280347	0.118376	-0.225596	0.733011	-0.0344607	-1.02019	0.964861	0.205714	-0.0848307	0.848797	-0.490215	-1.12386	-0.0470355	-0.147808	-0.755611	0.0479921	0.322931	0.0947854	0.731173	-0.843074	-1.00158	-0.704236	0
1	14:32:00	81000	EBOV-Cyno-Aero-1	e1004	0.564758	0.129265	0.9797	0.608166	0.15407	1.06417	0.442666	-0.0196997	0.846295	-0.0337609	-0.425157	0.343804	-0.508519	-1.02983	0.150922	-0.781946	-1.39534	-0.192529	0.261297	-0.0707904	0.861793	-0.080683	-0.866364	0.776764	0.13617	-0.487798	0.943641	-0.727967	-1.38193	-0.252777	-0.263724	-0.831382	-0.10212	0.226767	-0.120943	0.989826	-1.00416	-0.877869	-0.498619	0
1	15:02:00	82800	EBOV-Cyno-Aero-1	e1004	0.189664	-0.36835	0.540258	0.260922	-0.29086	0.620607	0.0541369	-0.518248	0.450634	0.0200246	-0.347302	0.397655	-0.303353	-0.85485	0.29863	-0.68064	-1.26099	-0.109196	0.512883	0.107095	0.995029	-0.289481	-1.23564	0.596061	0.161566	-0.425999	0.517541	-0.779024	-1.28919	-0.226873	-0.487134	-0.920407	-0.262308	0.303604	0.0294105	0.983736	-0.734791	-0.867488	-0.604449	0
1	15:32:00	84600	EBOV-Cyno-Aero-1	e1004	-0.262729	-0.62133	0.0336821	-0.158134	-0.544597	0.180322	-0.418678	-0.774885	-0.141659	0.0146572	-0.181276	0.238603	-0.206506	-0.863741	0.521214	-0.303286	-0.970284	0.342246	0.076527	-0.613369	0.739911	-0.167576	-1.00845	0.866057	0.0699599	-0.537265	0.892503	-0.261655	-0.877922	0.363788	-0.0975892	-0.755523	0.443595	0.355051	-0.324437	1.15852	-0.0450515	-0.266987	0.105411	0
1	16:02:00	86400	EBOV-Cyno-Aero-1	e1004	0.0214928	-0.694008	0.637423	0.165476	-0.533991	0.7762	-0.264919	-0.936188	0.298911	0.00307665	-0.333198	0.344846	-0.220109	-0.703278	0.395033	-0.683341	-1.29813	-0.0871182	0.602588	0.149987	1.26526	0.15598	-0.817506	1.09861	0.015123	-0.612694	0.426287	-1.06717	-1.66608	-0.565699	-0.537213	-1.0882	-0.29489	-0.292138	-0.79622	0.539677	0.35526	0.244469	0.44194	0
1	16:32:00	88200	EBOV-Cyno-Aero-1	e1004	-0.280082	-0.755444	0.143096	-0.190177	-0.682314	0.275555	-0.427737	-0.847457	-0.0477602	0.0182551	-0.278412	0.343987	-0.123911	-0.786996	0.606795	-0.389023	-1.17826	0.324669	0.34047	-0.578404	1.08537	-0.343546	-1.29966	0.45385	0.00954312	-0.53679	0.942248	-0.601785	-1.34821	0.0967714	-0.336908	-1.01361	0.411316	0.271055	-0.288162	1.1033	0.535749	0.48527	0.584538	0
1	17:02:00	90000	EBOV-Cyno-Aero-1	e1004	-0.0999917	-0.724295	0.410487	0.00747409	-0.652429	0.557479	-0.290658	-0.874041	0.173687	0.00704503	-0.363134	0.379292	-0.0349916	-0.648423	0.613761	-0.371174	-1.03266	0.245395	0.551575	-0.286102	1.27132	-0.446361	-1.1205	0.34581	0.0871843	-0.592622	0.901572	-0.667471	-1.36107	-0.023911	-0.499846	-1.12619	0.0943824	0.257227	-0.0512031	0.741583	0.10411	0.062817	0.132681	0
1	17:32:00	91800	EBOV-Cyno-Aero-1	e1004	-0.0357091	-0.646695	0.459871	0.0624463	-0.572319	0.588147	-0.205392	-0.759928	0.249553	0.00909218	-0.108798	0.178978	0.0548332	-0.557189	0.680341	-0.444482	-1.0596	0.0594878	0.776542	-0.0698913	1.44077	0.280126	-0.73364	1.03819	0.363562	-0.213906	0.72466	-0.99531	-1.6226	-0.503388	-0.691458	-1.26754	-0.125069	0.262277	-0.333038	0.885906	-0.194703	-0.591083	0.167132	0
1	18:02:00	93600	EBOV-Cyno-Aero-1	e1004	-0.0956825	-0.526311	0.0776122	0.0123277	-0.483372	0.257593	-0.295953	-0.703544	-0.0749983	0.00073609	-0.102547	0.104052	0.555945	-0.497887	1.17757	0.255526	-0.588956	0.609337	0.619704	-0.362374	1.30948	0.720801	0.165631	1.46093	0.344774	0.0522315	0.498091	-0.408915	-0.948947	-0.0154136	-0.614325	-1.21838	0.192139	-0.0880458	-0.160484	-0.00160783	-0.422708	-0.47905	-0.402629	0
1	18:32:00	95400	EBOV-Cyno-Aero-1	e1004	0.0561335	-0.285556	0.278447	0.150257	-0.253933	0.426067	-0.128563	-0.495051	0.155278	0.000461047	-0.38725	0.406038	-0.0658572	-1.17761	0.86076	-0.687258	-1.39469	0.0374896	0.762204	-0.34264	1.58571	-1.12976	-1.29603	-0.781001	0.626797	0.267983	1.27998	-1.12944	-1.50056	-0.774758	-0.745666	-1.45287	0.190635	-0.615151	-0.696635	-0.579195	-0.444672	-0.776171	-0.194075	0
1	19:02:00	97200	EBOV-Cyno-Aero-1	e1004	0.748398	-0.0421197	1.57321	0.840511	0.0715708	1.64915	0.493424	-0.283317	1.31781	0.0141191	-0.389752	0.555319	-0.365638	-1.27162	0.597975	-1.28804	-2.17473	-0.301087	1.3153	0.928695	1.72228	0.621228	-0.266487	1.40452	0.0520166	-0.663673	0.409883	-1.68165	-2.36463	-1.012	-1.20331	-1.54813	-1.04727	-0.556732	-0.632972	-0.480537	0.50805	-0.313814	1.10496	0
1	19:32:00	99000	EBOV-Cyno-Aero-1	e1004	0.0169387	-0.229104	0.20742	0.107957	-0.200309	0.362212	-0.177909	-0.442851	0.0342206	0.00195887	-0.316915	0.328055	-0.220992	-0.948896	0.606365	-0.809543	-1.47972	-0.0867443	0.714478	-0.246466	1.46041	0.895678	0.476921	1.27704	0.275595	0.071805	0.630261	-1.19059	-1.60324	-0.561793	-0.72639	-1.36269	0.0701599	-0.317476	-0.413108	-0.205793	1.74427	1.64683	1.84919	0
1	20:02:00	100800	EBOV-Cyno-Aero-1	e1004	0.114665	-0.295511	0.414106	0.211377	-0.243896	0.556644	-0.0911944	-0.484227	0.240994	-0.00411995	-0.239153	0.264766	0.284441	-0.671545	1.17481	-0.327389	-1.00273	0.375375	0.9006	-0.128601	1.63308	-0.0942084	-1.37718	0.999725	0.625223	-0.146387	1.07311	-1.09845	-1.43146	-0.715001	-0.886475	-1.50547	-0.0603172	-0.278191	-0.492745	-0.0664349	1.8579	1.82705	1.90919	0
1	20:32:00	102600	EBOV-Cyno-Aero-1	e1004	0.13745	-0.343114	0.44967	0.270324	-0.262137	0.621424	-0.157132	-0.655095	0.19801	-0.000611204	-0.349604	0.359345	0.517587	-0.549766	1.4452	0.00925481	-0.745247	0.801307	0.995049	-0.162021	1.75672	-1.28069	-1.52137	-1.11685	1.18699	0.7684	1.93158	-0.971419	-1.23201	-0.565848	-0.963491	-1.60932	-0.0162119	0.113946	-0.671066	0.86429	1.57568	1.29116	1.84933	0
1	21:02:00	104400	EBOV-Cyno-Aero-1	e1004	0.221605	-0.443858	0.667674	0.345626	-0.32152	0.813248	-0.0584456	-0.688313	0.345725	-0.000692994	-0.395624	0.421811	0.107886	-0.561588	0.842405	-0.941571	-1.62835	-0.255265	1.33796	0.806092	1.88664	0.408576	0.0567163	1.01598	0.315235	-0.147568	0.465609	-1.66858	-2.3024	-1.06304	-1.26213	-1.7136	-0.9982	-0.0259942	-0.627036	0.546792	1.26773	0.962677	1.50597	0
1	21:32:00	106200	EBOV-Cyno-Aero-1	e1004	-0.0371753	-0.377128	0.239934	0.0828644	-0.313693	0.436347	-0.287671	-0.706197	0.0667078	-0.00316608	-0.487688	0.495128	0.744958	-0.251682	1.56795	0.187616	-0.522548	0.902965	1.08645	0.0495515	1.80632	-1.18281	-1.42711	-1.0364	0.904183	-0.281467	1.90102	-1.05408	-1.42194	-0.656937	-1.07525	-1.65837	-0.259941	-0.779953	-0.842765	-0.690528	-0.238527	-0.761965	0.318791	0
1	22:02:00	108000	EBOV-Cyno-Aero-1	e1004	-0.0018679	-0.496615	0.350118	0.143567	-0.335413	0.495035	-0.291216	-0.786668	0.0495245	0.00843975	-0.279663	0.288919	0.289395	-0.448749	1.14723	-0.56523	-1.40981	0.324653	1.29951	0.99811	1.77807	0.127884	-0.360628	0.798657	0.490105	-0.029668	1.05411	-1.48758	-2.22744	-0.824408	-1.25054	-1.62433	-1.12569	-0.501846	-0.672668	-0.275526	-0.323299	-1.12128	0.18356	0
1	22:32:00	109800	EBOV-Cyno-Aero-1	e1004	0.227348	-0.504777	0.953024	0.3386	-0.404039	1.0711	0.00232219	-0.716314	0.661342	-0.00608127	-0.275712	0.318352	0.106469	-0.596608	0.875433	-0.849221	-1.44812	-0.0960423	1.38756	0.841625	1.90995	-0.0791987	-1.29929	1.00993	0.525244	0.0832989	1.0155	-1.56617	-2.02953	-0.926564	-1.29444	-1.73183	-1.03722	-0.760105	-1.08836	-0.510873	1.78605	1.59171	2.11362	0
1	23:02:00	111600	EBOV-Cyno-Aero-1	e1004	-0.130294	-0.566676	0.171185	-0.00416899	-0.477468	0.362271	-0.387462	-0.902402	0.0109	8.9664e-05	-0.428397	0.469798	0.468897	-0.27985	1.16001	-0.0305829	-0.60887	0.555789	1.0295	0.154982	1.65876	-1.06061	-1.44068	-0.764183	0.548258	-0.679025	1.23341	-1.02441	-1.30869	-0.785977	-1.01247	-1.52077	-0.374448	-0.457388	-0.515409	-0.36728	0.110649	-0.342031	0.416029	0
1	23:32:00	113400	EBOV-Cyno-Aero-1	e1004	0.143492	-0.433702	0.468553	0.256478	-0.340434	0.619923	-0.118838	-0.714222	0.246121	0.00338191	-0.328208	0.367047	0.488999	-0.0343149	1.13584	-0.222775	-0.695555	0.340246	1.26599	0.862032	1.81875	-1.01779	-1.20174	-0.73482	0.67207	-0.377625	1.23903	-1.23049	-1.56473	-0.749279	-1.17946	-1.62165	-1.01501	-0.0356297	-0.556343	0.453142	-0.471813	-0.726135	-0.324779	0
1	00:02:00	115200	EBOV-Cyno-Aero-1	e1004	-0.22019	-0.552348	-0.0765247	-0.120371	-0.476554	0.0730617	-0.431707	-0.772333	-0.276236	-0.000181571	-0.328732	0.333575	0.03829	-0.524933	0.668506	-0.551341	-1.11009	0.0747474	0.833743	0.15659	1.35412	0.322044	-0.0553082	0.600796	0.257165	-0.155421	0.421165	-1.34102	-2.01536	-0.686589	-0.844133	-1.2951	-0.376002	-0.577767	-0.988025	-0.138556	0.346282	-0.192965	0.799751	0
1	00:32:00	117000	EBOV-Cyno-Aero-1	e1004	0.0366614	-0.454235	0.334194	0.14173	-0.380668	0.487557	-0.18568	-0.653073	0.121052	-0.00250139	-0.429838	0.506457	-0.291988	-0.784512	0.233866	-0.997812	-1.43716	-0.570818	0.985361	-0.0765503	1.61724	0.631592	0.0340956	1.27035	0.329243	0.145986	1.01853	-1.7815	-2.29117	-1.24924	-0.960471	-1.51705	-0.12154	-0.79488	-0.823849	-0.571992	0.608022	0.522121	0.690708	0
1	01:02:00	118800	EBOV-Cyno-Aero-1	e1004	-0.0428298	-0.642777	0.251203	0.0369761	-0.577144	0.360361	-0.207043	-0.788801	0.0965505	-0.0017427	-0.5131	0.582401	0.0953049	-0.575707	0.836798	-0.377625	-0.93783	0.282813	0.86	0.0566018	1.41608	-0.127007	-0.778469	0.416982	-0.571551	-1.70374	0.81846	-0.976468	-1.58768	-0.305158	-0.819804	-1.33241	-0.267572	-0.221687	-0.468963	0.028778	0.178736	-0.0700022	0.356046	0
1	01:32:00	120600	EBOV-Cyno-Aero-1	e1004	-0.197513	-0.836656	0.0805793	-0.116566	-0.760443	0.199735	-0.365269	-1.01731	-0.046544	0.00190586	-0.57531	0.67192	0.343078	-0.490762	1.10219	0.0667564	-0.546006	0.765236	0.705956	-0.40943	1.38234	-0.135594	-0.529878	0.253547	-0.869188	-1.78703	-0.127647	-0.668043	-1.04962	-0.107135	-0.710712	-1.35515	0.274291	0.510073	-0.117979	1.19845	-0.127868	-0.229371	-0.013539	0
1	02:02:00	122400	EBOV-Cyno-Aero-1	e1004	-0.00729984	-0.397438	0.224895	0.0314	-0.424298	0.319716	-0.0953964	-0.488057	0.154388	0.00177097	-0.20773	0.214851	-0.431669	-1.27185	0.298125	-0.879354	-1.48902	-0.324669	0.515172	-0.436606	1.23919	0.403209	-0.29492	1.31068	1.01582	0.747915	1.31583	-1.20082	-1.54145	-0.961089	-0.5789	-1.2885	0.326243	-0.672034	-0.976194	-0.348142	-0.199283	-0.501473	0.109581	0
1	02:32:00	124200	EBOV-Cyno-Aero-1	e1004	0.470128	-0.348831	1.20509	0.505191	-0.282115	1.23651	0.339367	-0.447318	1.04233	-0.00081024	-0.38307	0.430864	-0.32261	-0.867562	0.292555	-0.943793	-1.4221	-0.43274	0.823169	0.166986	1.34378	0.392807	-0.404914	1.19985	0.40348	-0.0253148	1.0964	-1.29732	-1.53089	-1.02613	-0.807104	-1.29214	-0.385363	-0.525272	-1.14136	-0.00151231	0.553697	0.132943	0.85114	0
1	03:02:00	126000	EBOV-Cyno-Aero-1	e1004	0.0375058	-0.343458	0.287657	0.0853339	-0.344342	0.37444	-0.072447	-0.437535	0.181421	-0.000316803	-0.540126	0.640702	0.196907	-0.505808	0.920884	-0.27471	-0.821318	0.295337	0.599073	-0.36051	1.23283	0.325484	-0.326642	0.997661	-0.607132	-1.79632	0.846843	-0.91869	-1.30235	-0.514731	-0.653247	-1.26113	0.21237	0.381148	-0.934629	1.39608	-0.668689	-1.34058	-0.0981744	0
1	03:32:00	127800	EBOV-Cyno-Aero-1	e1004	0.275558	-0.279622	0.62407	0.32036	-0.247818	0.720718	0.137075	-0.402109	0.507754	0.00572147	-0.525272	0.601445	0.220551	-0.458297	0.866205	-0.177643	-0.671009	0.339388	0.700709	-0.167692	1.29986	-0.458089	-1.08706	-0.0373303	-0.391738	-1.53242	1.2923	-0.82629	-1.19657	-0.37994	-0.714587	-1.27782	-0.0279029	0.230242	-0.984009	1.34637	-0.974972	-1.36723	-0.59121	0
1	04:02:00	129600	EBOV-Cyno-Aero-1	e1004	0.444213	-0.39149	0.888476	0.460303	-0.393435	0.952403	0.379487	-0.451828	0.842138	0.00305473	-0.607064	0.714193	0.21884	-0.493493	1.03509	-0.103776	-0.80876	0.700479	0.700763	-0.445964	1.42464	-0.554274	-1.16275	-0.0219946	-0.151011	-1.22307	1.37836	-0.713635	-1.37817	0.143589	-0.68615	-1.41031	0.339874	0.239247	-0.739425	1.00533	0.569396	0.425565	0.710585	0
1	04:32:00	131400	EBOV-Cyno-Aero-1	e1004	0.260691	-0.459304	0.907649	0.289315	-0.445192	0.872696	0.182494	-0.502139	0.801477	-0.00388172	-0.502154	0.597861	0.228614	-0.556599	1.03366	0.00544011	-0.548519	0.632594	0.436753	-0.540991	1.16518	-0.268893	-0.527794	0.053429	-0.629698	-1.00566	0.00733628	-0.464539	-0.815152	0.114325	-0.483817	-1.24324	0.466321	0.140544	-0.486532	1.14591	-0.112243	-0.441337	0.278777	0
1	05:02:00	133200	EBOV-Cyno-Aero-1	e1004	0.0713682	-0.457471	0.248225	0.103175	-0.461623	0.313	-0.00357399	-0.510239	0.177195	0.00852089	-0.514517	0.616554	0.201524	-0.421257	0.938206	0.0665527	-0.412411	0.667746	0.291479	-0.484848	0.940503	0.0652987	-0.35376	0.264764	-0.560634	-1.23699	-0.141663	-0.211395	-0.495068	0.341365	-0.3704	-1.12268	0.413238	0.557158	0.223919	1.18026	-0.133806	-0.478749	0.254981	0
1	05:32:00	135000	EBOV-Cyno-Aero-1	e1004	0.230943	-0.472377	0.809199	0.216328	-0.469231	0.783068	0.213281	-0.536121	0.828792	0.00824406	-0.202086	0.257039	-0.140571	-0.88296	0.646046	-0.207512	-0.671387	0.283962	-0.0552417	-0.568642	0.404283	0.844241	0.122231	1.66719	0.226836	-0.0296491	0.447766	-0.219607	-0.439957	0.10961	-0.113789	-0.751515	0.52682	-0.275096	-1.45694	0.393889	0.039218	0.00484829	0.0696212	0
1	06:02:00	136800	EBOV-Cyno-Aero-1	e1004	-0.339874	-0.889288	0.146937	-0.285618	-0.834279	0.229544	-0.400036	-0.962975	0.109269	0.00325244	-0.395639	0.421294	0.112899	-0.510609	0.726075	-0.0061886	-0.511908	0.453042	0.134679	-0.500935	0.755501	0.0741131	-0.657557	0.931037	0.0333804	-0.342253	0.532212	-0.142857	-0.679692	0.357438	-0.208563	-0.812914	0.270464	-0.270862	-0.743414	0.515818	0.102424	-0.175752	0.33307	0
1	06:32:00	138600	EBOV-Cyno-Aero-1	e1004	-0.43949	-0.855897	-0.0735306	-0.368099	-0.829331	0.04635	-0.543754	-0.963701	-0.204168	0.000138743	-0.346664	0.363622	0.120674	-0.653015	0.868684	0.0490216	-0.546035	0.593986	0.0984771	-0.663351	0.712883	-0.0935006	-0.575833	0.250959	-0.0302054	-0.455225	0.509065	-0.0812938	-0.631487	0.406663	-0.173018	-0.80638	0.531146	0.515604	-0.116852	1.27852	0.668823	0.511729	0.852975	0
1	07:02:00	140400	EBOV-Cyno-Aero-1	e1004	-0.0293648	-0.804901	0.680873	-0.026903	-0.756224	0.657025	-0.0656059	-0.849612	0.693231	-0.0121273	-0.474669	0.407223	0.413508	-0.199085	1.08479	0.152518	-0.262094	0.557298	0.0212146	-0.395684	0.505782	0.18095	-0.627625	0.946586	0.0829622	-0.416253	0.505538	-0.0823617	-0.453753	0.311697	-0.21402	-0.7055	0.0814621	-0.26378	-0.999087	0.585803	0.604383	0.550309	0.687321	0
1	07:32:00	142200	EBOV-Cyno-Aero-1	e1004	-0.583704	-1.09318	-0.183381	-0.515975	-1.02799	-0.0835555	-0.657068	-1.1831	-0.233254	0.00499113	-0.420996	0.401223	0.440365	-0.0240973	1.02233	0.251703	-0.145652	0.65696	0.0985884	-0.207582	0.389378	0.0175258	-0.971579	1.07396	-0.0606369	-0.456777	0.551238	-0.0146192	-0.170093	0.274944	-0.244854	-0.56721	-0.0438108	-0.116979	-0.721015	0.699908	0.616325	0.413247	0.829897	0
1	08:02:00	144000	EBOV-Cyno-Aero-1	e1004	-0.804066	-1.13784	-0.500781	-0.747325	-1.10372	-0.400762	-0.821406	-1.18712	-0.536326	-0.0250807	-0.382745	0.321434	0.270051	-0.534053	1.11133	0.44987	0.00204707	0.907921	-0.387238	-0.854973	0.0707782	-0.187715	-0.916967	0.407604	-0.0558675	-0.492687	0.454477	0.422808	0.189628	0.689681	0.251011	-0.275254	0.674727	-0.637424	-1.22016	-0.185963	0.331606	0.494728	0.691738	0
1	08:32:00	145800	EBOV-Cyno-Aero-1	e1004	-0.882454	-1.21008	-0.603165	-0.844932	-1.18153	-0.525109	-0.903858	-1.25252	-0.607543	-0.0222163	-0.441728	0.383688	0.347118	-0.637993	1.22831	0.615371	0.137543	1.05576	-0.559953	-1.11067	-0.159495	-0.230421	-0.859937	0.434294	-0.128062	-0.447999	0.570595	0.612798	0.331448	0.90617	0.472753	-0.111598	1.22638	0.0791142	-0.827195	0.741127	-0.0239544	0.0719879	0.254593	0
1	09:02:00	147600	EBOV-Cyno-Aero-1	e1004	0.618917	-0.0848325	1.32304	0.588624	-0.128043	1.26501	0.643271	-0.07005	1.35829	-0.00925989	-0.422605	0.413649	0.294174	-0.452659	1.00853	0.360257	-0.250006	0.880593	-0.0817302	-0.651339	0.563272	-0.167661	-0.919982	0.628488	0.156462	-0.452045	0.510305	0.259516	-0.361516	0.994649	0.0411	-0.604957	0.423978	-0.222779	-0.820218	0.379119	0.00315663	-0.391849	0.443812	0
1	09:32:00	149400	EBOV-Cyno-Aero-1	e1004	0.338256	-0.274111	0.934264	0.331865	-0.266254	0.941907	0.341384	-0.281902	0.961926	-0.00405592	-0.497423	0.410342	0.261214	-0.297728	0.838069	0.0311934	-0.56803	0.599088	0.427013	0.0421768	0.850424	0.108792	-0.850966	1.14128	0.188665	-0.420286	0.578575	-0.350696	-0.781116	0.0891874	-0.428995	-0.775534	-0.198308	0.206666	-0.374083	0.96928	0.943833	0.799077	1.47599	0
1	10:02:00	151200	EBOV-Cyno-Aero-1	e1004	-0.594282	-0.964533	-0.254728	-0.561073	-0.929434	-0.191873	-0.633678	-0.996868	-0.291389	-0.00877342	-0.362	0.330994	0.393347	-0.0345525	1.01357	0.479366	0.0657588	0.934977	-0.241245	-0.456132	0.0886397	0.0539732	-0.707318	1.02275	0.214147	-0.0169893	0.578575	0.292806	-0.0221057	0.573658	0.101164	-0.30162	0.260196	0.105367	-0.35969	0.851969	-0.587525	-0.714799	-0.450227	0
1	10:32:00	153000	EBOV-Cyno-Aero-1	e1004	-0.161661	-0.717706	0.368933	-0.0827773	-0.630331	0.468586	-0.291824	-0.84094	0.209	0.0206995	-0.170171	0.236378	0.14452	-0.379108	0.870461	0.276006	-0.264764	0.894225	-0.168761	-0.508086	0.369701	0.0862658	-0.768053	0.923029	-0.00561261	-0.0921848	0.423106	0.255908	-0.171049	0.635141	0.0924561	-0.475755	0.312113	0.30308	0.0576569	0.677119	0.0632337	-0.00760025	0.145363	0
1	11:02:00	154800	EBOV-Cyno-Aero-1	e1004	-0.101187	-0.478146	0.250395	-0.0721384	-0.461564	0.312396	-0.15637	-0.459849	0.122997	-0.0114629	-0.350378	0.341091	-0.24502	-1.19382	0.587778	-0.27239	-0.876517	0.354866	-0.0139543	-1.09097	0.713809	-0.2174	-0.894079	0.384215	-0.141135	-0.529453	0.432513	-0.136013	-0.619195	0.367179	0.00705717	-0.755949	1.06468	-0.0579373	-0.416054	0.182919	0.082365	0.158678	0.232814	0
1	11:32:00	156600	EBOV-Cyno-Aero-1	e1004	-0.428293	-0.759702	-0.133696	-0.313572	-0.636608	0.00112943	-0.386551	-0.534455	-0.261715	0.0133118	-0.278134	0.316463	-0.0850318	-0.593683	0.592754	-0.11465	-0.606237	0.408988	-0.0514648	-0.483995	0.520814	0.0192022	-0.895213	1.02977	0.0269984	-0.576666	0.39086	-0.102997	-0.602231	0.303799	0.00447676	-0.577485	0.291845	-0.468352	-0.768759	-0.125321	0.646056	0.616407	0.679865	0
2	12:02:00	158400	EBOV-Cyno-Aero-1	e1004	0.0921348	-0.437084	0.588209	0.122243	-0.404771	0.63609	0.0194283	-0.527067	0.502031	-0.00530857	-0.625815	0.597802	-0.223923	-0.676364	0.304477	-0.668834	-1.19594	-0.197762	0.856186	0.521903	1.41847	-0.13828	-1.05621	0.706711	-0.0510272	-0.421364	0.462292	-1.04591	-1.60234	-0.618317	-0.74197	-1.17915	-0.592705	-0.0198024	-0.496534	0.438643	0.252183	0.105367	0.343234	0
2	12:32:00	160200	EBOV-Cyno-Aero-1	e1004	-0.613691	-1.05119	-0.214375	-0.566468	-1.02963	-0.136583	-0.660387	-1.14023	-0.247013	-0.0170779	-0.517283	0.451982	-0.0553679	-0.65429	0.551318	-0.21208	-0.799091	0.266027	0.283679	-0.335812	0.952578	-0.0370861	-1.09467	0.947092	0.0204187	-0.541635	0.446867	-0.340962	-0.990974	0.154669	-0.284436	-0.905216	0.143524	0.387916	-0.559776	1.07946	0.331945	0.203259	0.463334	0
2	13:02:00	162000	EBOV-Cyno-Aero-1	e1004	-0.326643	-0.924089	0.113144	-0.281498	-0.881093	0.196231	-0.382076	-0.972617	0.0659707	-0.0274563	-0.446129	0.365472	0.239117	-0.269984	0.839169	0.13929	-0.510379	0.695481	0.222207	-0.425167	0.918082	-0.0107149	-0.82449	0.882477	0.0580939	-0.5	0.459752	-0.133707	-0.982909	0.6448	-0.205398	-0.893431	0.242286	0.270416	-0.212012	1.0125	-0.480772	-0.396588	-0.163432	0
2	13:32:00	163800	EBOV-Cyno-Aero-1	e1004	-0.0206588	-0.768661	0.602283	0.0476688	-0.688241	0.674426	-0.110648	-0.820174	0.472661	0.0107056	-0.39946	0.39386	0.133994	-0.415159	0.77814	-0.0746637	-0.765567	0.581049	0.415526	-0.0766977	1.06979	0.158853	-0.675402	1.23711	0.117664	-0.532708	0.868545	-0.461341	-1.3085	0.297723	-0.371652	-0.955506	-0.0818683	-0.0543696	-0.512934	0.57349	-0.471082	-0.680916	-0.270719	0
2	14:02:00	165600	EBOV-Cyno-Aero-1	e1004	-0.133721	-0.938703	0.573546	-0.0594575	-0.845086	0.641412	-0.236371	-1.05757	0.482608	-0.0116934	-0.506224	0.445829	0.0987587	-0.438869	0.684479	-0.334162	-1.01175	0.297877	0.741171	0.127844	1.47198	0.194552	-0.772055	1.21299	-0.183004	-0.551644	0.381983	-0.845137	-1.66228	-0.0470355	-0.619716	-1.23343	-0.277793	-0.352007	-0.720016	0.361509	-0.634763	-0.731267	-0.515019	0
2	14:32:00	167400	EBOV-Cyno-Aero-1	e1004	0.294196	-0.495514	0.744568	0.317213	-0.430938	0.769634	0.18348	-0.625537	0.68608	-0.0157894	-0.421993	0.384942	0.0142751	-0.508811	0.535596	-0.511543	-1.06928	0.0347182	0.903434	0.435069	1.42568	-0.145552	-0.925047	0.776764	-0.109147	-0.487798	0.466494	-0.988153	-1.50739	-0.503701	-0.787237	-1.1823	-0.524324	0.203362	-0.611701	0.602352	-0.0407649	-0.377949	0.552937	0
2	15:02:00	169200	EBOV-Cyno-Aero-1	e1004	-0.125077	-0.651323	0.297739	-0.0676886	-0.597742	0.370674	-0.22359	-0.768692	0.230754	-0.00598098	-0.376747	0.338765	0.109804	-0.462087	0.692813	-0.196522	-0.916834	0.480092	0.498185	-0.0186639	1.09885	-0.108699	-1.00667	0.825023	-0.169095	-0.425999	0.517541	-0.530769	-1.28919	0.127233	-0.480941	-0.986217	-0.152625	0.417165	-0.0572366	1.06243	0.828186	0.832149	1.05472	0
2	15:32:00	171000	EBOV-Cyno-Aero-1	e1004	0.277931	-0.321691	0.739392	0.335102	-0.253695	0.812311	0.160377	-0.430632	0.643913	0.00532398	-0.556415	0.513934	0.0643082	-0.396718	0.548404	-0.420437	-0.953667	0.112264	0.740104	0.314711	1.2116	-0.0256361	-0.774134	0.866057	0.0829842	-0.537265	0.892503	-0.886457	-1.37461	-0.381238	-0.666306	-1.06447	-0.436107	0.0804138	-0.650367	0.893101	0.746148	0.519187	0.932963	0
2	16:02:00	172800	EBOV-Cyno-Aero-1	e1004	0.116906	-0.49993	0.619167	0.173675	-0.438824	0.677393	-0.0549053	-0.672612	0.466104	0.00462088	-0.234773	0.242774	0.174351	-0.407131	0.821071	0.0374708	-0.557647	0.638603	0.21984	-0.405932	0.881281	-0.00468566	-0.817506	1.09861	-0.0137316	-0.612694	0.426287	-0.260093	-0.840794	0.259585	-0.229099	-0.844106	0.218728	-0.445165	-0.833909	-0.0613494	-0.0445638	-0.573628	0.41373	0
2	16:32:00	174600	EBOV-Cyno-Aero-1	e1004	-0.373399	-0.67034	-0.093346	-0.301675	-0.636832	0.0206134	-0.496449	-0.768509	-0.226816	0.00596341	-0.278412	0.301197	0.128519	-0.34867	0.714476	-0.199002	-0.73056	0.289949	0.425047	0.0570834	0.970894	0.0935242	-0.79866	1.20536	0.0444126	-0.53679	0.449235	-0.620021	-1.12591	-0.236687	-0.445162	-0.939585	-0.236376	-0.144139	-0.522906	0.0977305	-0.232581	-0.292331	-0.176518	0
2	17:02:00	176400	EBOV-Cyno-Aero-1	e1004	-0.317861	-0.766204	0.112757	-0.232222	-0.722587	0.238022	-0.447441	-0.879098	-0.0616292	0.00481968	-0.253457	0.273834	0.00865777	-0.488782	0.601306	-0.275361	-0.81009	0.217955	0.41155	-0.0395548	1.00538	0.0479528	-0.876116	1.07897	0.127413	-0.0945576	0.901572	-0.59642	-1.02678	-0.135341	-0.418237	-0.959752	-0.146034	-0.310387	-0.890224	0.0784627	-0.573587	-0.653285	-0.496092	0
2	17:32:00	178200	EBOV-Cyno-Aero-1	e1004	-0.345627	-0.782355	-0.0831214	-0.265951	-0.742514	0.0620015	-0.45765	-0.882558	-0.190555	0.00193751	-0.240892	0.287484	-0.127931	-0.82233	0.538061	-0.423941	-1.00185	0.146412	0.452451	-0.320831	1.10217	-0.116866	-0.986759	0.785075	-0.198848	-0.683188	0.72466	-0.634017	-1.11387	-0.0964017	-0.463193	-1.05982	0.134583	0.276319	-0.364729	1.00937	0.288202	0.204421	0.390868	0
2	18:02:00	180000	EBOV-Cyno-Aero-1	e1004	-0.562393	-1.2785	0.017224	-0.443071	-1.15922	0.145205	-0.702597	-1.35303	-0.191093	0.00286169	-0.231671	0.265457	0.0559842	-0.698815	0.861413	-0.267058	-0.921384	0.507217	0.637808	-0.316549	1.30948	-0.732147	-1.12966	-0.352487	0.159926	-0.839488	0.943951	-0.704669	-1.22901	-0.0154136	-0.607014	-1.21838	0.140535	-0.0677007	-0.428059	0.684829	0.1834	-0.13091	0.454984	0
2	18:32:00	181800	EBOV-Cyno-Aero-1	e1004	-0.850558	-1.07186	-0.698159	-0.766319	-1.06713	-0.527167	-0.950388	-1.21576	-0.737853	0.00194271	-0.38725	0.38669	0.133506	-0.908714	1.08483	-0.147588	-0.872651	0.589926	0.359254	-0.564416	1.11087	-0.437452	-0.781001	-0.265975	0.0178096	-1.25002	0.773983	-0.487254	-0.774758	-0.256329	-0.421594	-1.14147	0.467436	-0.264314	-0.803623	0.132459	-0.00513607	-0.363853	0.351641	0
2	19:02:00	183600	EBOV-Cyno-Aero-1	e1004	-0.788853	-1.1879	-0.596377	-0.67152	-1.09411	-0.438642	-0.971296	-1.38722	-0.723556	-0.00138277	-0.373734	0.379119	0.234462	-0.715285	1.04838	-0.162072	-0.699326	0.382359	0.442326	-0.397523	0.992112	-0.700536	-1.10199	-0.266487	0.233734	-0.663673	0.946661	-0.573402	-0.852864	-0.295899	-0.54135	-1.09281	0.2428	-0.189751	-0.801789	0.330739	-0.0604711	-0.147787	0.0333332	0
2	19:32:00	185400	EBOV-Cyno-Aero-1	e1004	-0.644026	-1.02682	-0.448593	-0.561301	-1.00964	-0.305053	-0.748901	-1.17886	-0.4777	-0.000741868	-0.456368	0.467508	0.15676	-0.820938	1.11522	-0.0181892	-0.694752	0.696653	0.218794	-0.69178	1.0139	-0.779327	-1.12332	-0.3232	-0.181696	-1.04511	0.630261	-0.313737	-0.665937	0.0630754	-0.265331	-1.06624	0.630124	-0.127004	-0.90983	0.620826	-0.635878	-0.781529	-0.523976	0
2	20:02:00	187200	EBOV-Cyno-Aero-1	e1004	-0.688537	-1.07223	-0.515585	-0.619552	-1.04514	-0.411239	-0.777314	-1.142	-0.585835	0.00265052	-0.283616	0.294409	-0.232741	-0.939827	0.539028	-0.473903	-1.12867	0.172925	0.256833	-0.610224	1.06443	0.712754	0.286654	1.23742	0.363147	-0.146387	1.07311	-0.511154	-0.817352	0.00145494	-0.315751	-1.13201	0.540478	-0.586022	-0.717042	-0.283383	-0.150854	-0.205819	0.122727	0
2	20:32:00	189000	EBOV-Cyno-Aero-1	e1004	-0.654186	-1.19236	-0.422711	-0.588509	-1.17118	-0.303182	-0.725165	-1.22672	-0.503141	-0.000201039	-0.43204	0.491242	-0.148805	-0.874748	0.627492	-0.312622	-0.915319	0.313467	0.123931	-0.657376	0.953135	0.177334	-0.510066	0.905762	-0.281241	-0.394783	0.186809	-0.402604	-0.787903	0.211345	-0.172517	-1.06734	0.624318	-0.416357	-0.925156	-0.0907798	0.248939	-0.532197	0.919049	0
2	21:02:00	190800	EBOV-Cyno-Aero-1	e1004	-0.966815	-1.29633	-0.820745	-0.912179	-1.27817	-0.74467	-0.998457	-1.32756	-0.822154	0.00516462	-0.319936	0.330985	-0.0473842	-0.684734	0.452708	0.0563526	-0.435823	0.547959	-0.201672	-0.679425	0.311596	0.326496	-0.662728	1.25579	0.0316667	-0.147568	0.465609	0.150872	0.011071	0.506815	0.122996	-0.55853	0.68596	-0.147677	-1.00232	0.833442	0.090898	-0.350273	0.419388	0
2	21:32:00	192600	EBOV-Cyno-Aero-1	e1004	-0.631571	-1.23111	-0.385409	-0.573286	-1.1995	-0.285783	-0.674748	-1.23217	-0.408775	-0.00844127	-0.371083	0.395181	-0.47319	-1.24412	0.300991	-0.65499	-1.50107	0.237785	-0.00351996	-0.705334	0.697468	0.172364	-0.450321	0.917187	-0.600664	-1.37271	0.264154	-0.452605	-1.20337	0.43592	-0.0326827	-0.8797	0.709425	0.674259	0.217582	1.27148	0.669507	0.632559	0.772012	0
2	22:02:00	194400	EBOV-Cyno-Aero-1	e1004	-0.69222	-1.33165	-0.393895	-0.639598	-1.33212	-0.261843	-0.719496	-1.30478	-0.42312	-7.0638e-05	-0.501548	0.580143	0.327347	-0.264437	0.924207	0.53116	0.0722237	1.10896	-0.144574	-0.761193	0.44208	-0.400084	-0.824342	-0.128771	-0.966187	-1.65534	-0.029668	0.46712	0.0524861	1.01707	0.104603	-0.671046	0.795547	-0.616625	-1.19221	0.231651	-0.772771	-1.02091	-0.519046	0
2	22:32:00	196200	EBOV-Cyno-Aero-1	e1004	-0.794917	-0.991782	-0.671321	-0.774413	-1.01272	-0.612844	-0.790962	-1.01545	-0.615077	0.0011637	-0.565836	0.636107	0.343325	-0.233092	0.926122	0.622178	0.22125	1.0831	-0.371874	-0.767416	0.0297318	-0.306951	-0.529554	-0.0163938	-0.575689	-1.31501	0.0832989	0.589155	0.255187	0.964237	0.3293	-0.270248	0.844026	0.212221	-1.07397	1.14749	-1.18297	-1.4615	-0.861294	0
2	23:02:00	198000	EBOV-Cyno-Aero-1	e1004	-0.247444	-1.00502	0.0743681	-0.189746	-0.941546	0.187789	-0.324345	-1.04284	0.0589765	0.00165506	-0.542713	0.616775	0.339611	-0.330887	1.08474	0.452925	-0.0619999	1.08908	0.124023	-0.737593	0.883271	0.0366262	-0.313182	0.363319	-1.17544	-1.63524	-0.679025	0.340035	-0.054186	0.991231	-0.132789	-1.00794	0.72662	0.888115	0.42845	1.51788	-1.85242	-1.99853	-1.71777	0
2	23:32:00	199800	EBOV-Cyno-Aero-1	e1004	-0.492954	-0.993871	-0.344375	-0.453745	-1.00036	-0.234044	-0.533718	-0.992493	-0.40451	0.00188111	-0.416964	0.485389	-0.193411	-0.710639	0.357697	-0.238683	-0.75923	0.323978	-0.0711304	-0.712145	0.505562	0.469627	-0.50136	1.36632	-0.029258	-0.377625	0.700144	-0.182367	-0.749279	0.609799	-0.0120009	-0.726141	0.703777	-0.907171	-1.54374	-0.409385	-1.68466	-1.76494	-1.45802	0
2	00:02:00	201600	EBOV-Cyno-Aero-1	e1004	-0.474193	-0.985363	-0.228062	-0.432775	-0.990584	-0.130826	-0.531468	-0.978618	-0.285214	-0.00353651	-0.517963	0.603905	0.122987	-0.649081	0.913578	0.198114	-0.426558	0.804221	-0.17685	-0.898575	0.503024	-0.36964	-0.930114	0.382095	-0.520347	-1.30859	0.421165	0.200013	-0.212028	0.737093	0.146206	-0.68731	0.943351	-0.645362	-1.34067	-0.114347	-1.09793	-1.20877	-0.977903	0
2	00:32:00	203400	EBOV-Cyno-Aero-1	e1004	-0.59827	-0.959413	-0.358863	-0.545621	-0.957694	-0.255826	-0.639023	-1.01451	-0.35688	-0.00118911	-0.576134	0.623494	0.507588	-0.0892899	1.25658	0.692428	0.270594	1.15226	-0.224376	-0.795389	0.459282	-0.222723	-0.460408	0.0340956	-1.05999	-1.5991	-0.726556	0.644745	0.361022	0.929349	0.165106	-0.660712	0.829942	0.729678	0.137872	1.36573	-1.47621	-1.68824	-1.23868	0
2	01:02:00	205200	EBOV-Cyno-Aero-1	e1004	-0.638001	-1.02559	-0.473773	-0.571119	-1.01403	-0.339183	-0.726188	-1.11192	-0.52202	0.00245146	-0.251673	0.258731	-0.0217055	-0.776584	0.800675	0.0795488	-0.624652	0.784325	-0.194974	-0.917416	0.491309	-0.334216	-1.01756	0.656073	0.40931	-0.190421	0.81846	0.189818	-0.213549	0.794151	0.162942	-0.668814	0.967017	-0.267429	-0.818247	0.340452	-1.68627	-2.67641	-0.997283	0
2	01:32:00	207000	EBOV-Cyno-Aero-1	e1004	-0.399311	-1.0599	-0.0219275	-0.301751	-0.993787	0.110244	-0.54271	-1.19599	-0.180376	0.00218037	-0.309048	0.349602	0.166892	-0.550682	0.931408	0.0968978	-0.581307	0.765255	0.296158	-0.716732	1.03873	-0.447475	-1.25665	-0.268736	0.53802	0.42548	0.978608	-0.162956	-0.578379	0.481921	-0.301209	-1.12014	0.697321	0.520623	-0.0137802	1.27794	-1.21594	-1.56753	-0.704202	0
2	02:02:00	208800	EBOV-Cyno-Aero-1	e1004	-0.746414	-1.0042	-0.555962	-0.698083	-1.00915	-0.44907	-0.798707	-1.02203	-0.623809	0.000124379	-0.473353	0.577063	0.315956	-0.250865	0.948053	0.543761	0.11708	1.04278	-0.316035	-0.834261	0.283824	-0.847283	-1.09772	-0.56252	0.456522	0.179997	0.747915	0.624496	0.296355	0.973441	0.280154	-0.497274	0.90755	-0.718731	-1.07689	-0.731818	-2.07674	-2.36519	-1.81524	0
2	02:32:00	210600	EBOV-Cyno-Aero-1	e1004	-0.412942	-1.17237	0.122416	-0.354583	-1.122	0.215869	-0.492217	-1.22998	0.0178555	0.00468082	-0.222576	0.235978	-0.1888	-1.01318	0.61355	-0.325002	-0.958831	0.328045	0.110321	-0.776533	0.843935	0.135789	-0.939836	1.19985	0.118705	-0.0253148	0.535543	-0.318037	-0.773751	0.151642	-0.152879	-0.955755	0.75542	-0.139947	-0.997049	0.644768	-1.3786	-2.21065	-0.623054	0
2	03:02:00	212400	EBOV-Cyno-Aero-1	e1004	-0.128312	-0.792857	0.259147	-0.0815008	-0.786953	0.361351	-0.230418	-0.862992	0.153976	-0.0036274	-0.360435	0.396836	0.159336	-0.776071	1.12531	0.111974	-0.639938	0.879065	0.124522	-0.762524	0.908326	-0.615917	-1.12122	-0.326642	0.356849	-0.210422	0.846843	-0.0549435	-0.317827	0.322111	-0.142984	-1.02848	0.770751	-0.0148689	-0.946988	0.755005	-1.33419	-2.0308	-0.696369	0
2	03:32:00	214200	EBOV-Cyno-Aero-1	e1004	-0.465262	-0.776933	-0.236665	-0.428583	-0.776168	-0.167768	-0.505282	-0.828496	-0.249427	-0.00378172	-0.573733	0.674137	0.340993	-0.245536	1.07486	0.618858	0.171628	1.10453	-0.253368	-0.834996	0.411301	-0.603314	-0.824628	-0.299763	0.242992	-0.120062	0.82151	0.689555	0.436685	1.04915	0.194066	-0.607131	0.856182	0.582033	0.366597	1.05126	-1.49429	-1.69982	-1.29333	0
2	04:02:00	216000	EBOV-Cyno-Aero-1	e1004	-0.0867896	-0.777182	0.332994	-0.0171728	-0.750935	0.455558	-0.221742	-0.861711	0.184039	-0.00141552	-0.359328	0.397642	0.161028	-0.748263	1.06407	-0.000631181	-0.832511	0.779683	0.386521	-0.648182	1.23388	-0.0212671	-0.934598	0.890609	0.229245	0.0776478	0.728005	-0.361469	-0.675822	0.143589	-0.384373	-1.27946	0.617942	-0.728775	-1.39693	0.0632862	-1.68056	-1.82609	-1.48407	0
2	04:32:00	217800	EBOV-Cyno-Aero-1	e1004	-0.678976	-1.14193	-0.513509	-0.624518	-1.13313	-0.395175	-0.740263	-1.17371	-0.585537	0.00753802	-0.489654	0.610361	0.868624	0.242306	1.64116	1.17756	0.723322	1.77963	-0.0287068	-0.766993	0.668118	0.0674781	-0.237183	0.634652	-0.694226	-1.51215	0.513833	1.00163	0.733977	1.56018	0.00289145	-0.858201	0.805152	0.613952	0.362597	0.998893	-1.94681	-2.34616	-1.60281	0
2	05:02:00	219600	EBOV-Cyno-Aero-1	e1004	0.181772	-0.52557	0.352873	0.1765	-0.550865	0.390243	0.181726	-0.492242	0.382375	0.00513445	-0.248382	0.283886	-0.213615	-0.797229	0.28846	-0.344194	-0.859941	0.179865	0.0821479	-0.645511	0.623627	-0.376548	-0.972284	-0.35376	0.406334	-0.141663	0.953664	-0.363512	-0.680943	0.155491	-0.0862617	-0.855231	0.657762	-0.504602	-1.38634	0.328389	-1.40939	-1.6591	-1.24438	0
2	05:32:00	221400	EBOV-Cyno-Aero-1	e1004	-0.76555	-1.09459	-0.526875	-0.748482	-1.08088	-0.506273	-0.79554	-1.14111	-0.531948	0.00838228	-0.148072	0.176017	0.0713183	-0.735649	0.735311	0.191602	-0.386367	0.737118	-0.386883	-0.673568	-0.127278	-0.118528	-0.804743	0.431222	0.106216	-0.0296491	0.447766	0.222346	-0.110217	0.60422	0.304539	-0.159694	0.728039	0.614754	0.376059	0.900136	-0.618071	-0.772426	-0.50038	0
2	06:02:00	223200	EBOV-Cyno-Aero-1	e1004	-0.296722	-1.00139	0.405517	-0.280684	-1.0327	0.400712	-0.312613	-1.02208	0.369802	0.00635351	-0.282582	0.293648	0.456814	-0.24462	1.12217	0.568512	-0.0984453	1.2158	-0.285814	-1.06926	0.31635	-0.00471724	-0.657557	0.666271	0.0888819	-0.342253	0.532212	0.449433	-0.130623	0.69298	0.205037	-0.506363	1.06819	0.110984	-0.655612	1.44605	-0.737555	-0.953386	-0.530968	0
2	06:32:00	225000	EBOV-Cyno-Aero-1	e1004	0.0808694	-0.608474	0.683785	0.101967	-0.628397	0.74514	0.0448725	-0.60848	0.598154	-0.0177676	-0.478727	0.427869	0.28198	-0.448395	1.04766	0.143362	-0.46329	0.676705	0.201029	-0.398527	0.780026	0.442963	-0.575833	1.35335	0.0774797	-0.455225	0.509065	-0.146727	-0.631487	0.32015	-0.274564	-0.853726	0.203669	-0.414124	-1.06533	0.528199	-0.552318	-0.777424	-0.183403	0
2	07:02:00	226800	EBOV-Cyno-Aero-1	e1004	-0.92365	-1.18063	-0.697696	-0.873633	-1.15595	-0.617371	-0.97364	-1.23913	-0.745529	0.00718489	-0.38262	0.353775	0.473437	-0.324463	1.24622	0.511706	0.181501	0.851805	-0.467389	-0.867704	-0.147947	0.186756	-0.627625	1.20895	0.00129542	-0.416253	0.505538	0.379129	0.120335	0.598741	0.264595	-0.184716	0.761375	-0.190391	-0.787873	0.596977	-0.332233	-0.340271	-0.299167	0
2	07:32:00	228600	EBOV-Cyno-Aero-1	e1004	-0.880916	-1.23785	-0.556642	-0.830659	-1.2243	-0.465091	-0.882732	-1.2498	-0.569941	0.0111967	-0.360538	0.383086	0.587041	-0.233758	1.36981	0.826015	0.429295	1.24296	-0.575423	-1.17341	-0.114475	0.142962	-0.715886	1.07396	0.0251747	-0.456777	0.551238	0.789514	0.465675	1.10144	0.502708	-0.136175	1.28008	-0.0641098	-0.602041	0.693635	-0.424286	-0.492969	-0.336725	0
2	08:02:00	230400	EBOV-Cyno-Aero-1	e1004	0.0440605	-0.69094	0.74858	0.0542206	-0.673472	0.776489	0.0957683	-0.645116	0.791661	0.0160279	-0.339097	0.370901	0.520219	-0.337979	1.34452	0.678844	0.100694	1.25332	-0.280155	-1.17449	0.409	-0.0803901	-0.916967	0.672518	0.0566454	-0.492687	0.454477	0.567814	-0.0961171	1.18973	0.244508	-0.532876	1.12557	0.129203	-0.558055	1.14266	-0.26676	-0.358984	-0.151029	0
2	08:32:00	232200	EBOV-Cyno-Aero-1	e1004	1.414	0.761915	2.1247	1.40329	0.765819	2.1112	1.36119	0.696867	2.07781	-0.0195622	-0.546837	0.470248	-0.33722	-1.12225	0.344939	-1.19503	-1.89608	-0.596521	1.57088	1.24163	1.85685	0.587297	-0.0833983	1.21083	-0.370303	-0.957296	0.0612978	-1.45358	-1.83972	-1.20114	-1.24709	-1.40595	-1.11508	0.428714	-0.307928	1.11643	0.0325414	-0.402786	0.656325	0
2	09:02:00	234000	EBOV-Cyno-Aero-1	e1004	0.162502	-0.291638	0.622318	0.177374	-0.27874	0.664819	0.134747	-0.334413	0.575224	-0.00294523	-0.345503	0.318755	-0.264346	-0.847405	0.336305	-0.817392	-1.34834	-0.265609	0.889242	0.451357	1.34099	0.111964	-0.919982	0.886567	-0.252852	-0.452045	0.510305	-0.995819	-1.35604	-0.632749	-0.776489	-1.06226	-0.52874	0.322886	-0.179832	0.88935	0.801845	0.339354	1.3317	0
2	09:32:00	235800	EBOV-Cyno-Aero-1	e1004	0.0775587	-0.462082	0.600599	0.0992249	-0.444112	0.65592	0.0680764	-0.441929	0.546767	0.0110791	-0.191778	0.226955	-0.010208	-0.456009	0.597546	-0.183738	-0.68495	0.349152	0.182986	-0.136922	0.652504	-0.123713	-0.850966	0.643222	-0.116508	-0.420286	0.578575	-0.316846	-0.656787	-0.0351417	-0.233354	-0.647261	-0.0486565	-0.0379381	-0.717462	0.467657	0.251666	-0.0778318	0.568312	0
2	10:02:00	237600	EBOV-Cyno-Aero-1	e1004	-0.0812586	-0.518307	0.331244	-0.0996643	-0.551713	0.334106	-0.0509308	-0.519104	0.382588	0.0107732	-0.40134	0.403622	-0.0910981	-0.624707	0.573888	-0.324366	-0.860395	0.21341	0.146294	-0.0847142	0.50559	-0.205721	-0.954471	0.528446	-0.271942	-0.937609	0.443321	-0.428845	-0.717163	-0.1214	-0.278647	-0.645959	-0.138512	-0.0552863	-0.60565	0.738521	0.204068	0.0623823	0.360026	0
2	10:32:00	239400	EBOV-Cyno-Aero-1	e1004	-0.240911	-0.842002	0.304611	-0.268207	-0.915724	0.323872	-0.141834	-0.741987	0.408226	0.0158912	-0.221851	0.281168	-0.1204	-1.09944	0.746984	0.103316	-0.62412	0.823338	-0.353154	-1.26045	0.291564	0.0533534	-0.768053	0.923029	0.00929591	-0.0921848	0.423106	0.369545	-0.036684	0.769507	0.30877	-0.415149	1.24139	0.156373	-0.433309	0.861565	0.0482315	-0.0910345	0.117551	0
2	11:02:00	241200	EBOV-Cyno-Aero-1	e1004	-0.0251877	-0.491413	0.39166	-0.0279291	-0.526726	0.42505	-0.0294265	-0.392147	0.309359	0.0189442	-0.212084	0.275583	-0.0379698	-0.740258	0.674593	-0.086071	-0.636934	0.474296	-0.00335151	-0.603362	0.580312	0.166266	-0.638421	0.895532	-0.181568	-0.529453	0.432513	-0.108443	-0.509598	0.257582	-0.0564763	-0.660127	0.432248	-0.20676	-0.914018	0.66355	1.00148	0.887674	1.09772	0
2	11:32:00	243000	EBOV-Cyno-Aero-1	e1004	-0.441242	-0.733156	-0.18174	-0.359532	-0.686514	-0.0598441	-0.366687	-0.49374	-0.255217	0.0167197	-0.241999	0.290182	0.262799	-0.531091	1.07574	0.516359	-0.125576	1.16277	-0.341832	-1.00391	0.291647	0.0788272	-0.654589	0.548526	-0.155996	-0.576666	0.39086	0.607142	0.174366	1.0804	0.291973	-0.403619	0.878642	-0.253064	-0.905849	0.1165	1.05049	0.997155	1.11501	0
3	12:02:00	244800	EBOV-Cyno-Aero-1	e1004	-0.0491221	-0.516393	0.358562	-0.0804578	-0.597	0.344099	0.0306039	-0.469709	0.456332	-0.00360897	-0.290307	0.305713	0.195025	-0.621433	0.963228	0.20615	-0.350448	0.776429	-0.0647694	-0.939772	0.604258	0.222485	-0.513774	0.842321	0.08306	-0.421364	0.462292	0.105773	-0.290309	0.475041	0.0186954	-0.653372	0.822858	-0.403303	-0.863364	0.556666	1.70507	1.62772	1.8418	0
3	12:32:00	246600	EBOV-Cyno-Aero-1	e1004	0.0603191	-0.425707	0.495698	0.0467289	-0.477031	0.518724	0.096222	-0.392971	0.504082	-0.0048062	-0.278638	0.286766	0.10449	-0.614174	0.807555	0.0837238	-0.385233	0.597652	0.00969585	-0.853805	0.69565	0.384071	-0.584227	1.20231	-0.0189315	-0.0473841	0.446867	-0.00898632	-0.366078	0.362968	-0.0424779	-0.730426	0.726158	0.00440879	-0.511723	0.543213	1.67753	1.62501	1.78105	0
3	13:02:00	248400	EBOV-Cyno-Aero-1	e1004	0.169094	-0.20051	0.530852	0.121735	-0.28062	0.525016	0.201765	-0.152871	0.532157	0.0164489	-0.211526	0.24817	0.101277	-0.496982	0.801346	0.161422	-0.37168	0.721399	-0.1681	-0.664439	0.354646	0.00376854	-0.580638	0.638625	-0.0366857	-0.5	0.459752	0.130227	-0.231659	0.394383	0.0994269	-0.480443	0.510729	-0.413749	-0.747092	-0.216142	1.67907	1.63008	1.77356	0
3	13:32:00	250200	EBOV-Cyno-Aero-1	e1004	0.0666421	-0.539259	0.585575	0.0221902	-0.580001	0.564056	0.151759	-0.431335	0.649914	0.00474067	-0.299433	0.311079	0.0883911	-0.480039	0.748495	0.107838	-0.437293	0.722607	-0.0617149	-0.57435	0.541282	-0.0354099	-0.436338	0.280856	-0.225372	-0.532708	0.401461	0.0389273	-0.344765	0.458345	0.0117663	-0.587658	0.400931	-0.201125	-0.739019	0.2825	1.66643	1.60447	1.75097	0
3	14:02:00	252000	EBOV-Cyno-Aero-1	e1004	-0.162254	-0.733253	0.317105	-0.184936	-0.760643	0.316517	-0.0529217	-0.663891	0.461432	-0.0015297	-0.46391	0.445829	-0.0763805	-0.66063	0.605642	-0.0874929	-0.61074	0.456924	-0.0592209	-0.559945	0.52779	-0.0175143	-0.523924	0.374728	-0.180625	-0.551644	0.381983	-0.0729187	-0.585449	0.356775	0.00377458	-0.603578	0.395496	0.42321	-0.121055	1.1674	1.4255	1.35012	1.53934	0
3	14:32:00	253800	EBOV-Cyno-Aero-1	e1004	-0.801062	-1.23333	-0.440203	-0.799928	-1.27708	-0.387197	-0.702534	-1.16115	-0.330314	0.0130953	-0.32073	0.337475	0.182145	-0.572572	0.958834	0.618197	-0.0245286	1.23689	-0.567888	-1.33516	0.0401003	-0.187297	-0.631631	0.0725665	-0.109252	-0.487798	0.466494	0.885485	0.374531	1.37822	0.529679	-0.200817	1.36189	-0.141732	-0.733174	0.371633	0.990572	0.914949	1.0701	0
3	15:02:00	255600	EBOV-Cyno-Aero-1	e1004	-0.409318	-0.8231	-0.0831878	-0.431111	-0.887525	-0.0612498	-0.298138	-0.731207	0.0441217	0.0116665	-0.376747	0.365266	-0.0122168	-0.894043	0.823709	0.455588	-0.193815	1.05748	-0.68373	-1.51148	-0.0674691	0.0590984	-0.54875	0.596061	0.0113967	-0.425999	0.517541	0.833731	0.363305	1.30759	0.6667	-0.108752	1.64618	-0.159473	-0.277715	0.80391	0.986633	0.913085	1.07495	0
3	15:32:00	257400	EBOV-Cyno-Aero-1	e1004	-0.338022	-0.827981	0.120385	-0.349243	-0.827513	0.135207	-0.260869	-0.781239	0.20205	0.00264279	-0.473815	0.465751	0.0728162	-0.74572	0.837125	0.285541	-0.331348	0.916109	-0.328523	-1.02703	0.288759	0.0276533	-0.539821	0.631744	-0.263884	-0.537265	0.415913	0.424842	-0.00872501	0.860472	0.265173	-0.415162	0.946282	-0.786277	-1.08519	-0.430252	0.978302	0.912275	1.09847	0
3	16:02:00	259200	EBOV-Cyno-Aero-1	e1004	-0.135398	-0.905472	0.560361	-0.17206	-0.976396	0.558218	-0.0275879	-0.75216	0.652403	-0.00269304	-0.446206	0.425044	0.0227797	-0.770016	0.783999	0.0806892	-0.569899	0.718073	-0.0926793	-1.05632	0.618924	0.226401	-0.577991	0.859098	-0.0912119	-0.612694	0.426287	0.121018	-0.290604	0.53468	0.0647344	-0.661034	0.986613	0.266616	-0.134238	1.35546	1.75896	1.54214	1.9935	0
3	16:32:00	261000	EBOV-Cyno-Aero-1	e1004	-0.832434	-1.13739	-0.602559	-0.842734	-1.2182	-0.550527	-0.731306	-1.02504	-0.51198	-0.00360231	-0.270632	0.289527	0.016726	-0.784484	0.806644	0.370486	-0.276629	0.99852	-0.635908	-1.36759	0.0777351	0.418112	-0.297656	1.20536	-0.00332432	-0.0437775	0.449235	0.732619	0.319077	1.2083	0.626336	-0.254882	1.50314	-0.215197	-1.09392	0.453508	1.28615	1.26287	1.37868	0
3	17:02:00	262800	EBOV-Cyno-Aero-1	e1004	-0.06078	-0.747748	0.467754	-0.105936	-0.803661	0.450732	0.0433197	-0.589891	0.547503	-0.0059934	-0.371571	0.375074	-0.0114408	-0.903821	0.843738	0.338661	-0.322205	0.984712	-0.576489	-1.35885	0.21008	0.0409323	-0.63173	0.34581	-0.0332129	-0.0945576	0.403507	0.688556	0.198949	1.20182	0.57623	-0.367957	1.4814	-0.126172	-0.628027	0.350408	1.11505	1.02344	1.21557	0
3	17:32:00	264600	EBOV-Cyno-Aero-1	e1004	-0.033269	-0.48776	0.318257	-0.0655646	-0.585794	0.353302	0.0643947	-0.382822	0.41595	-0.0173616	-0.519234	0.47619	-0.255618	-1.04865	0.477092	-0.255011	-0.887322	0.338709	-0.162687	-1.03717	0.564506	0.42162	-0.480521	1.29131	-0.15348	-0.213906	0.255377	-0.0942825	-0.503388	0.310584	0.117266	-0.678995	1.05202	-0.517763	-1.53784	0.947347	0.81805	0.78862	0.863199	0
3	18:02:00	266400	EBOV-Cyno-Aero-1	e1004	0.0533033	-0.853558	0.904042	0.00190968	-0.927816	0.834016	0.116014	-0.752476	0.940917	0.00183766	-0.244584	0.271913	-0.320929	-1.0531	0.384366	-0.251412	-0.855897	0.306019	-0.352184	-1.09375	0.430759	0.390801	-0.0934277	0.942808	-0.289011	-0.393628	0.0522315	-0.0137079	-0.575534	0.451353	0.337766	-0.581927	1.17262	-0.164796	-0.558653	0.748923	0.971715	0.735194	1.27014	0
3	18:32:00	268200	EBOV-Cyno-Aero-1	e1004	-0.528364	-0.834554	-0.386949	-0.565817	-0.925935	-0.381699	-0.414841	-0.696074	-0.258134	-0.000751243	-1.02575	1.14128	0.175842	-0.472694	0.835215	0.656067	0.11663	1.19619	-0.565462	-1.03924	-0.0662987	0.505438	0.249052	0.764078	-0.538848	-0.744017	-0.238017	0.934192	0.676843	1.29896	0.574684	-0.120766	1.15944	0.863252	0.502251	1.53644	0.64286	0.278879	0.970118	0
3	19:02:00	270000	EBOV-Cyno-Aero-1	e1004	-0.564427	-0.858723	-0.414253	-0.59962	-0.926489	-0.417333	-0.452777	-0.737517	-0.272493	-0.00595009	-0.694097	0.747537	0.293973	-0.272953	0.660532	0.806127	0.380161	1.19564	-0.671802	-0.999263	-0.532566	0.346619	0.0120136	0.569015	-0.793769	-1.20045	-0.126895	0.992051	0.818033	1.21587	0.71663	0.424928	1.16862	1.02793	0.86907	1.24925	0.452303	0.0333332	0.818188	0
3	19:32:00	271800	EBOV-Cyno-Aero-1	e1004	-0.21901	-0.753986	-0.0542901	-0.241635	-0.80622	-0.0336988	-0.137762	-0.629046	0.058791	-0.00733664	-0.752705	0.851003	0.238981	-0.384926	0.843248	0.683607	0.159628	1.22289	-0.454759	-1.10034	0.191254	-0.000129006	-0.3232	0.210214	-0.449775	-1.04511	0.071805	0.917114	0.583799	1.5211	0.51297	-0.386869	1.25597	0.964842	0.833629	1.52084	0.160129	0.0647159	0.267079	0
3	20:02:00	273600	EBOV-Cyno-Aero-1	e1004	-0.228018	-0.954122	0.336276	-0.215847	-1.00195	0.345848	-0.21658	-0.860347	0.287094	-0.000418451	-0.609682	0.739043	0.013506	-0.69889	0.787105	0.0857682	-0.594188	0.830114	-0.103316	-0.934991	0.664144	0.185339	-0.426416	0.524345	-0.550702	-0.756138	-0.146387	0.161838	-0.61265	1.02496	0.128304	-0.82349	1.02761	1.26448	0.96631	1.85841	0.179317	0.0405903	0.348601	0
3	20:32:00	275400	EBOV-Cyno-Aero-1	e1004	-0.433729	-1.08579	-0.232713	-0.434175	-1.09854	-0.161554	-0.384201	-1.01564	-0.118281	0.00150868	-0.662861	0.771524	0.320649	-0.322806	0.999293	0.588529	0.0594834	1.34272	-0.180904	-0.894405	0.534426	-0.325995	-0.510066	-0.105544	-0.396131	-0.976374	0.186809	0.618365	0.322373	1.32162	0.195339	-0.722437	0.985643	1.19606	1.05135	1.44033	-0.783894	-1.42527	-0.0856596	0
3	21:02:00	277200	EBOV-Cyno-Aero-1	e1004	-0.296616	-0.726845	-0.0956531	-0.295927	-0.749003	-0.0742093	-0.272955	-0.702292	-0.0328519	0.0022047	-0.4259	0.482362	0.298069	-0.306228	0.79229	0.559291	0.0460982	1.23353	-0.334201	-0.847993	0.129896	0.0884136	-0.422913	0.296531	-0.801109	-1.37392	-0.147568	0.548919	0.258943	1.16781	0.34232	-0.372229	0.969138	1.0652	0.881638	1.34983	-1.17049	-1.48213	-1.11993	0
3	21:32:00	279000	EBOV-Cyno-Aero-1	e1004	-0.642788	-1.02842	-0.456263	-0.620974	-1.03407	-0.41549	-0.628742	-1.00243	-0.42071	-0.00316146	-0.287793	0.295233	-0.376168	-0.876589	0.0352454	-0.291905	-0.76182	0.118702	-0.299696	-0.787258	0.154359	1.07991	0.917187	1.50326	-0.293497	-0.281467	-0.281467	0.10115	-0.438366	0.654491	0.265846	-0.37118	0.836555	0.727473	0.657082	1.17161	1.27832	0.911464	1.71332	0
3	22:02:00	280800	EBOV-Cyno-Aero-1	e1004	-0.532107	-0.911108	-0.29981	-0.538783	-0.937844	-0.285415	-0.477989	-0.8351	-0.246364	-0.00678283	-0.390606	0.427597	-0.741132	-1.42791	-0.188737	-0.576157	-1.27539	0.0559609	-0.554705	-0.857631	-0.489838	0.242859	-0.824342	1.26237	-0.0534181	-0.571558	-0.029668	0.0766272	-0.298272	0.531638	0.556628	0.384901	0.956872	0.986487	0.870556	1.09207	1.27989	0.986538	1.53859	0
3	22:32:00	282600	EBOV-Cyno-Aero-1	e1004	-0.605086	-0.983094	-0.388726	-0.586376	-1.01785	-0.345746	-0.604913	-0.948679	-0.382852	-0.000509044	-0.52439	0.636107	0.0547472	-0.635399	0.733506	0.32923	-0.187853	0.859577	-0.344891	-0.849027	0.231255	-0.214283	-0.529554	-0.0163938	-0.152903	-0.848905	0.0832989	0.489642	0.176404	0.885454	0.346662	-0.487314	0.988737	0.90017	0.733636	1.04974	0.511255	0.208632	0.83493	0
3	23:02:00	284400	EBOV-Cyno-Aero-1	e1004	-0.596133	-1.03988	-0.387358	-0.57755	-1.05309	-0.349172	-0.568824	-0.999488	-0.333884	0.00136492	-0.363074	0.404475	-0.733389	-1.5413	-0.00224473	-0.657839	-1.56974	0.216801	-0.479167	-0.944563	-0.141289	0.892617	0.137819	1.71632	-0.468553	-0.679025	-0.200916	-0.0233771	-0.576894	0.886689	0.484603	-0.0577028	1.05845	-0.0990055	-1.12319	1.10266	0.993378	0.303724	1.73561	0
3	23:32:00	286200	EBOV-Cyno-Aero-1	e1004	0.0917273	-0.858784	0.659897	0.109603	-0.869553	0.727995	0.0590329	-0.843663	0.563643	-0.00450587	-0.50572	0.60373	-0.464149	-1.29518	0.351559	-0.646688	-1.45759	0.200464	0.0682739	-0.835455	0.80517	0.824166	-0.0344398	1.83324	-0.607726	-0.916509	-0.377625	-0.428896	-1.02109	0.337983	-0.0706212	-0.971683	0.905987	0.648331	0.489657	1.06719	1.54059	1.23343	1.89448	0
3	00:02:00	288000	EBOV-Cyno-Aero-1	e1004	-0.363263	-0.819623	-0.0827446	-0.384294	-0.855927	-0.083788	-0.296517	-0.766258	0.00767556	-0.000228729	-0.409831	0.42819	-0.92043	-1.60098	-0.159416	-0.93767	-1.53078	-0.242567	-0.558562	-1.03509	-0.0205669	1.00418	0.600796	1.4756	-0.243253	-0.732007	-0.155421	-0.352661	-0.686589	-0.117116	0.563479	-0.198112	1.17313	0.752501	0.438492	1.09886	1.34571	0.961356	1.76938	0
3	00:32:00	289800	EBOV-Cyno-Aero-1	e1004	-0.460664	-0.927314	-0.164348	-0.43897	-0.937207	-0.0990342	-0.447298	-0.875256	-0.180185	-0.00207339	-0.634653	0.78442	0.245875	-0.322056	0.847435	0.543557	0.100765	1.03469	-0.462581	-0.979267	0.11484	0.0713818	-0.460408	0.528599	-1.1897	-1.5991	-1.16283	0.823928	0.550464	1.30823	0.480203	-0.327694	1.13124	-0.601956	-1.369	0.409572	1.04214	0.821831	1.2714	0
3	01:02:00	291600	EBOV-Cyno-Aero-1	e1004	0.259151	-0.720721	1.17658	0.25257	-0.771248	1.16736	0.25788	-0.711219	1.11361	-0.00330366	-0.475753	0.607299	0.0408444	-0.495892	0.5825	0.066582	-1.03068	1.15454	0.0571894	-1.00255	0.842041	0.0488595	-0.778469	0.895163	-0.483972	-1.1993	0.314019	0.10649	-1.03803	1.52702	-0.0139511	-0.946596	1.10591	0.354859	-0.705664	1.21994	0.53659	0.305922	0.757032	0
3	01:32:00	293400	EBOV-Cyno-Aero-1	e1004	-0.523159	-0.813959	-0.300397	-0.544935	-0.880695	-0.258098	-0.424556	-0.750272	-0.157241	-0.00156879	-0.252992	0.265519	-0.854876	-1.44996	-0.181875	-0.914181	-1.50826	-0.256372	-0.514458	-0.937055	-0.0946871	0.671859	-0.529878	1.8204	0.281466	-0.127647	0.42548	-0.324866	-0.69619	0.0106766	0.509492	-0.101735	1.04201	-0.907409	-1.02466	-0.884114	0.136066	-0.229371	0.504458	0
3	02:02:00	295200	EBOV-Cyno-Aero-1	e1004	-0.286729	-0.983912	0.261631	-0.257938	-0.957991	0.293504	-0.326749	-1.00017	0.227595	-0.00623446	-0.376763	0.408031	-0.283307	-1.00773	0.482832	-0.305012	-0.87324	0.295787	-0.0996673	-0.883886	0.653869	0.496463	-0.56252	1.57828	-0.123115	-0.387922	0.179997	-0.152225	-0.767636	0.489808	0.0912135	-0.836369	0.988287	0.291962	-0.654937	1.25606	0.811347	0.32345	1.24003	0
3	02:32:00	297000	EBOV-Cyno-Aero-1	e1004	-0.746769	-1.06801	-0.547845	-0.713527	-1.07491	-0.476649	-0.759763	-1.10161	-0.52198	-0.00470209	-0.5321	0.625749	0.241608	-0.415732	0.967096	0.63318	0.147957	1.11935	-0.518478	-0.994622	0.00597894	-0.20187	-0.404914	0.130008	-0.556897	-1.14703	-0.0253148	0.822245	0.593307	1.16116	0.514999	-0.224483	1.10643	0.602683	0.481246	0.881591	-0.306811	-0.396255	-0.131656	0
3	03:02:00	298800	EBOV-Cyno-Aero-1	e1004	-0.0409052	-0.967125	0.7536	-0.00558894	-0.940836	0.793677	-0.115927	-1.01762	0.677882	0.00221513	-0.321929	0.35833	-0.269044	-1.03143	0.489781	-0.518687	-1.35544	0.246131	0.200073	-0.792718	0.867705	0.107039	-0.856363	1.26252	0.00503925	-0.210422	0.318211	-0.555615	-0.908538	0.174433	-0.198569	-0.997454	0.817282	-0.763279	-1.57422	0.186483	0.255753	0.177916	0.546036	0
3	03:32:00	300600	EBOV-Cyno-Aero-1	e1004	-0.487009	-1.01789	-0.160972	-0.44193	-1.02604	-0.073006	-0.528005	-1.05265	-0.195322	-0.00379882	-0.525272	0.58933	0.0514417	-0.644971	0.886332	0.238177	-0.396602	0.979316	-0.201918	-0.967504	0.498742	-0.190386	-0.824628	-0.0373303	0.259608	-0.120062	0.82151	0.432664	-0.175784	1.15123	0.198844	-0.683345	1.06958	0.0979326	-0.435641	0.770352	-0.254719	-0.739024	0.332628	0
3	04:02:00	302400	EBOV-Cyno-Aero-1	e1004	-0.459535	-0.94664	-0.166349	-0.419236	-0.94927	-0.100016	-0.510961	-0.977888	-0.21774	-0.00221072	-0.27675	0.287537	-0.212395	-0.985458	0.572053	-0.222057	-0.91988	0.474982	-0.12085	-0.843837	0.64633	0.295148	-0.706447	1.34691	-0.205254	-0.572709	0.0776478	-0.0868271	-0.558763	0.494765	0.106547	-0.821465	0.912366	0.216029	-0.674084	0.890931	0.426301	0.340059	0.511071	0
3	04:32:00	304200	EBOV-Cyno-Aero-1	e1004	-0.663676	-0.950083	-0.476432	-0.63362	-0.945751	-0.416295	-0.68744	-0.949405	-0.497639	-0.00363991	-0.302151	0.322857	-0.202958	-0.850584	0.391925	-0.0595197	-0.648406	0.500897	-0.39849	-0.852458	0.0706786	-0.179761	-0.818406	-0.237183	0.209047	0.00733628	0.513833	0.274191	-0.1955	0.733977	0.381709	-0.288349	0.943765	0.141166	-0.118067	0.565857	0.455151	0.371695	0.60399	0
3	05:02:00	306000	EBOV-Cyno-Aero-1	e1004	-0.807187	-1.03847	-0.68217	-0.767708	-1.02427	-0.59619	-0.859581	-1.09159	-0.716035	-0.00533977	-0.647584	0.749621	0.6305	0.070277	1.06358	1.06544	0.614149	1.52162	-0.444134	-0.846483	-0.205062	-0.28862	-0.663022	-0.0444981	0.195249	-0.141663	0.953664	1.18028	0.898988	1.54955	0.462459	0.0311687	0.993983	0.631674	0.554323	0.974516	-0.190344	-0.207588	-0.175687	0
3	05:32:00	307800	EBOV-Cyno-Aero-1	e1004	-0.519602	-1.03467	-0.258376	-0.490969	-1.04475	-0.201489	-0.573031	-1.0759	-0.331822	0.0113364	-0.272305	0.365068	0.536766	-0.187613	1.31486	0.649884	0.235838	1.0982	-0.369375	-0.769876	0.0642246	-0.454605	-0.804743	-0.186761	0.349217	-0.0296491	0.92518	0.525867	0.384393	0.824046	0.33833	-0.396422	0.929259	0.249287	0.0142482	0.651797	-0.687577	-0.785381	-0.539244	0
3	06:02:00	309600	EBOV-Cyno-Aero-1	e1004	0.603194	-0.33469	1.61309	0.60655	-0.337736	1.61369	0.542615	-0.377179	1.49019	-0.000147398	-0.286229	0.308236	-0.18323	-0.791543	0.412178	-0.41145	-1.00317	0.0488229	0.419335	-0.107925	1.05996	0.133314	-0.657557	1.1958	-0.18574	-0.779485	0.532212	-0.475745	-0.923723	-0.191631	-0.401119	-0.994058	-0.144076	-0.104864	-0.65249	0.335467	-0.456758	-0.934185	-0.0221453	0
3	06:32:00	311400	EBOV-Cyno-Aero-1	e1004	-0.276631	-0.885882	0.270821	-0.234045	-0.84941	0.328842	-0.34032	-0.956938	0.197341	0.0163331	-0.435896	0.474269	-0.243487	-0.88312	0.461481	-0.54613	-1.16383	0.00124957	0.26194	-0.182983	0.780026	-0.00305959	-0.85143	1.07775	-0.383002	-0.93737	0.0269202	-0.585117	-1.06405	-0.112412	-0.341684	-0.853726	-0.0330611	-0.01413	-0.384353	0.75147	0.315084	0.09465	0.537006	0
3	07:02:00	313200	EBOV-Cyno-Aero-1	e1004	-0.868185	-1.10411	-0.647647	-0.851618	-1.10624	-0.617194	-0.856198	-1.11022	-0.618989	0.00523985	-0.311356	0.321112	0.0349478	-0.734184	0.795416	0.52639	0.173134	0.905193	-0.846619	-1.16292	-0.526338	-0.124864	-0.85143	0.421849	-0.0165675	-0.416253	0.505538	0.720119	0.50306	0.933625	0.821993	0.243484	1.36606	-0.136271	-0.518328	0.776308	0.181151	0.125571	0.207778	0
3	07:32:00	315000	EBOV-Cyno-Aero-1	e1004	0.339512	-0.11201	0.766818	0.284969	-0.201382	0.735908	0.464579	0.00939495	0.885651	0.0191298	-0.291013	0.340766	-0.00968281	-0.915911	0.846144	0.429974	-0.0336087	0.868997	-0.761601	-1.30815	-0.324908	-0.0940767	-0.715886	0.818268	0.186098	0.0472309	0.551238	0.688668	0.465675	0.910712	0.768384	0.0793419	1.54178	0.0978395	-0.892944	0.979671	-0.293355	-0.326308	-0.253394	0
3	08:02:00	316800	EBOV-Cyno-Aero-1	e1004	0.724036	0.0861229	1.34204	0.73133	0.119968	1.33397	0.722026	0.0271315	1.3757	0.00798458	-0.414753	0.426188	-0.124348	-0.6497	0.413941	-0.572334	-0.971675	-0.214364	0.77543	0.341819	1.26191	0.401131	-0.652053	1.20235	-0.241538	-0.966269	0.454477	-0.767324	-1.02479	-0.524734	-0.721157	-1.04812	-0.484572	0.100808	-0.393386	0.553161	0.152397	-0.348039	0.593233	0
3	08:32:00	318600	EBOV-Cyno-Aero-1	e1004	-0.23565	-0.836197	0.312635	-0.209476	-0.786824	0.352486	-0.250374	-0.847971	0.298964	0.014573	-0.206778	0.219841	-0.000318432	-0.618864	0.692453	-0.0535088	-0.559005	0.434788	-0.133555	-0.374805	0.206684	0.216399	-0.601091	1.21083	0.0974328	-0.447999	0.570595	-0.108927	-0.434848	0.203732	-0.0482258	-0.446093	0.121094	0.159354	-0.130297	0.493033	-0.140499	-0.524523	0.364157	0
3	09:02:00	320400	EBOV-Cyno-Aero-1	e1004	-0.64994	-1.10811	-0.1991	-0.577035	-1.05564	-0.0916926	-0.715513	-1.14335	-0.313968	0.0129102	-0.179439	0.214965	0.0681208	-0.477353	0.84054	0.361143	-0.09409	0.886397	-0.550526	-0.854532	-0.115951	-0.195835	-0.661903	0.112332	0.0948241	-0.452045	0.510305	0.480535	0.18095	0.723416	0.43433	-0.0904896	0.65263	-0.223114	-0.458506	0.123916	-0.855682	-0.896727	-0.792269	0
3	09:32:00	322200	EBOV-Cyno-Aero-1	e1004	-0.651544	-1.13614	-0.211703	-0.616086	-1.14021	-0.132548	-0.630684	-1.10567	-0.245228	0.000197262	-0.240682	0.254463	-0.155272	-1.14233	0.834934	0.519483	-0.220797	1.2742	-0.933476	-1.92397	-0.21044	-0.334389	-0.850966	-0.103872	-0.14207	-0.919716	0.578575	1.14606	0.586504	1.70547	0.941591	0.0154797	2.17473	-0.497612	-0.943294	0.249929	-1.26326	-1.33935	-1.18551	0
3	10:02:00	324000	EBOV-Cyno-Aero-1	e1004	-0.91702	-1.2749	-0.616744	-0.900586	-1.31692	-0.552315	-0.901751	-1.23947	-0.599974	-0.0127129	-0.2349	0.222052	-0.0940565	-1.02988	0.785359	0.434214	-0.125153	1.02338	-0.810908	-1.48484	-0.295712	-0.210941	-0.707318	0.0341403	-0.0580713	-0.477299	0.443321	0.870766	0.474364	1.26871	0.878541	0.0789646	1.9094	-0.394615	-1.07397	0.406333	-1.18327	-1.16126	-1.06205	0
3	10:32:00	325800	EBOV-Cyno-Aero-1	e1004	-0.758193	-1.26755	-0.283908	-0.759157	-1.31346	-0.217351	-0.625425	-1.14421	-0.193367	-0.0276803	-0.197734	0.226042	-0.104408	-1.13054	0.890124	0.598236	-0.229757	1.35342	-0.930299	-1.77615	-0.137398	-0.124666	-0.768053	0.681446	0.176623	-0.0921848	0.938396	1.33053	0.769507	1.84443	0.985184	-0.0515182	2.08987	-0.733356	-1.22221	-0.392925	-0.866522	-0.981	-0.410866	0
3	11:02:00	327600	EBOV-Cyno-Aero-1	e1004	-1.01843	-1.36558	-0.73033	-0.975485	-1.36954	-0.630306	-0.816496	-1.0991	-0.588461	-0.0349204	-0.350378	0.308337	-0.0593419	-0.944315	0.73159	0.279083	-0.35573	0.910271	-0.481407	-1.40808	0.236614	-0.211991	-0.638421	0.128556	-0.0327276	-0.529453	0.432513	0.640667	0.147985	1.13436	0.468864	-0.391824	1.56295	-0.651332	-1.73396	0.127779	-0.425705	-0.347912	-0.125506	0
3	11:32:00	329400	EBOV-Cyno-Aero-1	e1004	-1.05323	-1.45902	-0.676181	-0.937965	-1.34543	-0.555831	-0.630406	-0.812826	-0.469628	-0.00623338	-0.425963	0.401875	0.213221	-0.629909	1.07574	0.658715	-0.0604036	1.38866	-0.585685	-1.34526	0.0780171	0.041599	-0.654589	0.789149	-0.089146	-0.576666	0.874623	0.963066	0.433232	1.46869	0.543014	-0.229753	1.33504	-0.437678	-0.858851	0.349899	0.10899	0.126873	0.262855	0
4	12:02:00	331200	EBOV-Cyno-Aero-1	e1004	-0.698531	-1.14736	-0.332193	-0.701357	-1.19864	-0.276936	-0.616077	-1.09517	-0.23027	-0.00789992	-0.302149	0.321502	0.0167449	-0.777694	0.819633	0.389282	-0.185406	0.983403	-0.597649	-1.54918	0.212492	-0.0405465	-0.513774	0.299883	-0.0584346	-0.421364	0.462292	0.763485	0.25637	1.34973	0.601637	-0.350037	1.69747	-0.202947	-0.856424	0.246349	-0.591184	-0.822316	-0.322795	0
4	12:32:00	333000	EBOV-Cyno-Aero-1	e1004	-0.451994	-0.906964	0.00918771	-0.447215	-0.943268	0.0448689	-0.402461	-0.882104	0.0598089	0.0019561	-0.28231	0.316138	0.22752	-0.627455	1.07587	0.500564	-0.0973464	1.09759	-0.380961	-1.36714	0.38293	-0.18807	-0.584227	0.181433	0.113215	-0.0473841	0.941118	0.686094	0.258818	1.19616	0.356863	-0.497373	1.44474	-0.594013	-1.10359	0.182522	0.0843932	-0.195523	0.428658	0
4	13:02:00	334800	EBOV-Cyno-Aero-1	e1004	-1.03965	-1.55221	-0.699485	-1.00938	-1.55254	-0.621852	-0.981915	-1.48494	-0.653227	-0.001086	-0.373212	0.34962	0.307364	-0.434714	1.07761	0.705587	0.0494063	1.31676	-0.508055	-1.33003	0.0849507	-0.0409508	-0.580638	0.394772	-0.0745426	-0.5	0.459752	0.933912	0.269175	1.52126	0.478078	-0.253299	1.4193	-0.296161	-1.00791	0.549415	-0.140273	-0.235172	0.0338543	0
4	13:32:00	336600	EBOV-Cyno-Aero-1	e1004	0.177414	-0.660026	0.921833	0.114009	-0.683883	0.826646	0.316797	-0.545307	1.1198	-0.00880023	-0.299433	0.311079	0.0737904	-0.968949	0.986476	0.384883	-0.432116	1.12918	-0.414108	-1.59271	0.450199	0.215562	-0.436338	0.998049	0.0959606	-0.0656237	0.401461	0.780703	0.137101	1.42208	0.443545	-0.518687	1.6884	0.214922	-0.460365	1.21478	-0.0426044	-0.475817	0.315277	0
4	14:02:00	338400	EBOV-Cyno-Aero-1	e1004	0.317933	-0.411235	0.766536	0.249104	-0.521793	0.755131	0.478778	-0.219346	0.894444	0.00604381	-0.188873	0.248366	0.273564	-0.687287	1.22508	0.597384	-0.0910222	1.39699	-0.30975	-1.51517	0.388753	-0.0925104	-0.772055	0.220469	0.211406	-0.0848307	0.848797	0.788296	0.222171	1.4336	0.366753	-0.494983	1.67692	-0.247764	-0.509031	0.103147	1.30053	1.21497	1.48528	0
4	14:32:00	340200	EBOV-Cyno-Aero-1	e1004	0.0381731	-0.706469	0.621377	0.0224815	-0.700297	0.609157	0.0846713	-0.706243	0.721892	0.0138484	-0.365033	0.381777	0.225771	-0.356633	0.903147	0.18655	-0.461273	0.839241	0.15394	-0.29743	0.672075	0.0831915	-0.631631	1.0115	-0.129204	-0.487798	0.466494	-0.00595836	-0.503701	0.499993	-0.173436	-0.699785	0.111724	-0.715158	-1.42958	0.0200919	0.90888	0.794278	1.05286	0
4	15:02:00	342000	EBOV-Cyno-Aero-1	e1004	-0.227722	-0.771146	0.265606	-0.252024	-0.795088	0.235198	-0.160276	-0.714993	0.332374	-0.0326029	-0.494527	0.397655	0.233559	-0.339589	0.913552	0.340409	-0.317989	0.951633	-0.147901	-0.513414	0.320199	0.0168537	-0.777712	0.825023	-0.10032	-0.425999	0.517541	0.271024	-0.108838	0.717411	0.0677083	-0.437801	0.329981	-0.0809269	-0.465582	0.436946	-0.107801	-0.321176	0.589344	0
4	15:32:00	343800	EBOV-Cyno-Aero-1	e1004	-0.00761285	-0.569897	0.554859	-0.0606822	-0.64763	0.537673	0.104173	-0.49896	0.647082	-0.0324535	-0.621806	0.520817	0.316287	-0.156236	0.948691	0.33833	-0.183659	0.861363	0.0568205	-0.273977	0.558664	0.00600634	-0.774134	0.631744	-0.211245	-0.537265	0.415913	0.11162	-0.257067	0.487959	-0.124742	-0.624615	0.0875253	0.075508	-0.433486	0.440832	-1.30514	-1.26005	-0.639385	0
4	16:02:00	345600	EBOV-Cyno-Aero-1	e1004	0.0461344	-0.641091	0.668153	-0.0972394	-0.792999	0.573335	0.286689	-0.339217	0.8569	-0.00185885	-0.249354	0.268292	0.00949251	-0.934519	0.901352	0.413037	-0.336937	1.19344	-0.62669	-1.54911	0.24836	-0.243511	-0.817506	0.140554	-0.0648231	-0.0932035	0.426287	0.918747	0.397133	1.49751	0.629867	-0.376255	1.67822	-0.0758963	-0.575392	0.524864	-1.15492	-1.56099	-0.714679	0
4	16:32:00	347400	EBOV-Cyno-Aero-1	e1004	-0.0729293	-0.401081	0.252188	-0.124818	-0.522251	0.26608	0.0103382	-0.284815	0.30383	-0.0102832	-0.247292	0.281747	0.116472	-0.745532	0.964623	0.354077	-0.278654	0.979235	-0.384479	-1.2645	0.384345	-0.315065	-0.79866	-0.047154	-0.257219	-0.53679	0.449235	0.508111	0.0967714	0.985993	0.354674	-0.513959	1.33659	-0.318495	-0.540828	-0.0160833	0.316989	0.137832	0.584538	0
4	17:02:00	349200	EBOV-Cyno-Aero-1	e1004	-0.495652	-1.02854	-0.00995901	-0.520813	-1.08871	0.0193884	-0.394992	-0.879922	0.0582628	-0.00326939	-0.295641	0.320236	0.268893	-0.497736	1.00807	0.393511	-0.232922	0.998412	-0.156875	-1.09382	0.556795	-0.0846318	-0.876116	0.590195	-0.0874927	-0.592622	0.403507	0.361946	-0.246771	0.867528	0.109902	-0.645361	1.07454	0.0974845	-0.599197	1.3149	0.117985	-0.0419784	0.359737	0
4	17:32:00	351000	EBOV-Cyno-Aero-1	e1004	-0.0448345	-0.481713	0.328617	-0.0738338	-0.565672	0.360173	0.0373482	-0.40428	0.411029	-0.00671355	-0.273916	0.31579	0.0460039	-0.770076	0.804949	0.119029	-0.506792	0.734788	-0.187806	-1.06002	0.586917	-0.180123	-0.73364	0.278837	-0.262495	-0.683188	0.255377	0.147028	-0.299895	0.615824	0.149606	-0.696305	1.08664	0.209416	-0.44897	1.14549	0.153749	0.0801238	0.279	0
4	18:02:00	352800	EBOV-Cyno-Aero-1	e1004	-0.151297	-0.799903	0.355499	-0.172868	-0.878941	0.37641	-0.0965089	-0.678117	0.3887	-0.00233305	-0.19939	0.246088	-0.0846747	-0.778402	0.625118	-0.0548207	-0.787145	0.686315	-0.171549	-1.06084	0.578254	0.115743	-0.352487	0.683749	-0.707487	-1.73121	0.0522315	0.0317381	-0.762241	0.824767	0.149964	-0.702337	1.12102	0.0999387	-0.723178	1.36387	0.307527	0.0813701	0.531405	0
4	18:32:00	354600	EBOV-Cyno-Aero-1	e1004	0.973365	0.0204954	1.90883	0.946251	0.0283175	1.88118	0.963928	0.0237738	1.88631	-0.0176861	-0.619431	0.676917	-0.100216	-0.971412	0.812602	-0.496471	-1.21001	0.297543	0.522093	-0.6647	1.28741	-0.0292525	-0.523488	0.249052	-0.0822261	-0.744017	0.773983	-0.744092	-1.39687	-0.0489574	-0.499899	-1.26257	0.601511	0.983293	0.425148	1.79675	0.447078	-0.0121696	0.933737	0
4	19:02:00	356400	EBOV-Cyno-Aero-1	e1004	0.167156	-0.234186	0.362499	0.0970477	-0.353492	0.363567	0.28945	-0.122526	0.544485	-0.00434026	-0.614007	0.651428	0.0498838	-0.765117	0.984257	0.209848	-0.329184	0.733377	-0.314359	-0.869113	0.303278	-0.337945	-0.823488	0.0120136	0.288261	-0.126895	0.946661	0.28709	0.0223677	0.579334	0.263748	-0.531245	0.940958	1.10544	0.811044	1.72499	0.0293253	-0.283627	0.28992	0
4	19:32:00	358200	EBOV-Cyno-Aero-1	e1004	0.0502673	-0.574644	0.35964	0.0114117	-0.664666	0.358971	0.124203	-0.460043	0.470608	0.00829972	-0.386641	0.432645	-0.128959	-0.94826	0.709444	-0.0179228	-0.710446	0.636086	-0.222839	-0.948653	0.506294	0.0218433	-0.856614	1.01034	0.465629	0.071805	1.18872	0.184453	-0.145214	0.583799	0.211671	-0.670969	1.00892	0.402161	-0.506723	1.44015	-0.165408	-0.431993	-0.0088706	0
4	20:02:00	360000	EBOV-Cyno-Aero-1	e1004	-0.0156582	-0.42359	0.155778	-0.0683116	-0.512704	0.130924	0.0864828	-0.301674	0.268303	-0.00343768	-0.19469	0.235124	-0.501444	-1.03373	-0.188977	-0.311385	-0.798811	0.0844487	-0.482614	-0.944976	-0.227806	-0.18212	-1.13949	0.762035	0.231588	-0.146387	0.463363	0.246422	0.00145494	0.513209	0.492867	0.0533467	1.04385	-0.565384	-0.80432	-0.355481	0.523515	0.451272	0.59501	0
4	20:32:00	361800	EBOV-Cyno-Aero-1	e1004	0.423992	-0.183008	0.624706	0.341177	-0.283759	0.56679	0.549061	-0.00168081	0.739931	-0.00652552	-0.349604	0.359345	-0.693087	-1.14914	-0.351594	-0.588162	-0.984602	-0.136073	-0.478787	-0.954613	-0.378336	-0.0441002	-0.712327	0.703501	-0.134898	-0.394783	0.186809	0.129976	-0.01071	0.655455	0.520723	0.24657	1.08419	0.458667	-0.431322	1.25744	0.145658	0.100397	0.212032	0
4	21:02:00	363600	EBOV-Cyno-Aero-1	e1004	-0.026911	-0.440557	0.162381	-0.0787097	-0.514084	0.130979	0.0791705	-0.306463	0.251943	-0.0036107	-0.547001	0.633738	-0.541221	-1.05688	-0.194858	-0.197065	-0.601084	0.184574	-0.552279	-0.914341	-0.483128	0.0102793	-0.902543	1.01598	0.066907	-0.147568	0.465609	0.379979	0.258943	0.672063	0.602376	0.387879	1.08837	-0.321778	-1.00008	0.830554	-0.162146	-0.350273	0.0571943	0
4	21:32:00	365400	EBOV-Cyno-Aero-1	e1004	0.163031	-0.380904	0.441156	0.117573	-0.45633	0.388104	0.263135	-0.2402	0.517484	-0.00111087	-0.587636	0.678365	-0.343439	-0.781598	-0.0439402	-0.0592551	-0.475287	0.313906	-0.47807	-0.932352	-0.43522	0.141914	-0.645679	0.917187	-0.125552	-0.281467	0.264154	0.56787	0.43592	0.982348	0.529443	0.324062	1.07492	0.648697	0.585712	0.999548	0.0499425	-0.204156	0.353654	0
4	22:02:00	367200	EBOV-Cyno-Aero-1	e1004	0.0735859	-0.424635	0.279704	0.0118945	-0.494326	0.212678	0.188346	-0.266167	0.384583	-0.00162353	-0.598623	0.718822	0.00536538	-0.56953	0.353714	0.458587	-0.0426905	0.881096	-0.613279	-0.973117	-0.566463	-0.237541	-0.824342	0.334943	-0.406073	-1.11345	-0.029668	0.853283	0.666312	1.19245	0.682178	0.494895	1.1622	1.0293	0.908072	1.19857	0.257626	0.208653	0.309025	0
4	22:32:00	369000	EBOV-Cyno-Aero-1	e1004	-0.0916301	-0.468071	0.0651906	-0.123681	-0.533537	0.0502354	-0.0158311	-0.359035	0.148605	0.00154654	-0.413866	0.470322	-0.301789	-1.12751	0.352237	0.0547207	-0.89077	0.923796	-0.55199	-0.919155	-0.459159	0.101469	-0.529554	0.753347	-0.692604	-1.31501	0.0832989	0.491526	-0.296297	1.1218	0.616846	0.355627	1.11898	0.649576	0.476691	1.1799	-0.00563911	-0.261092	0.208632	0
4	23:02:00	370800	EBOV-Cyno-Aero-1	e1004	-0.368342	-0.661831	-0.230386	-0.426283	-0.727254	-0.279402	-0.212567	-0.484517	-0.0568363	-0.00410101	-0.363074	0.371813	-0.828463	-1.46451	-0.247775	-0.675015	-1.41994	-0.0476095	-0.806733	-1.05679	-0.727629	-0.2293	-0.538683	-0.0876817	0.130638	-0.200916	0.755301	0.258314	-0.263269	0.782147	0.892297	0.711537	1.25453	-0.328961	-0.932045	0.43595	0.175899	-0.0612678	0.416029	0
4	23:32:00	372600	EBOV-Cyno-Aero-1	e1004	-0.666444	-1.08063	-0.46687	-0.647559	-1.08789	-0.428543	-0.646346	-1.05311	-0.37562	-0.00786298	-0.50572	0.588937	-0.0364406	-0.697897	0.691105	0.336782	-0.25611	1.07524	-0.515265	-0.9818	-0.0371691	0.072966	-0.2679	0.43248	-0.674676	-1.45539	-0.377625	0.694171	0.156773	1.24403	0.547968	-0.191727	1.16597	0.137768	-0.0101727	0.700631	0.232378	0.171014	0.312669	0
4	00:02:00	374400	EBOV-Cyno-Aero-1	e1004	0.107607	-0.843385	1.00621	0.113589	-0.840224	1.01999	0.0995244	-0.805387	0.930621	0.00501716	-0.585545	0.725553	0.232589	-0.405767	0.910813	0.358053	-0.251025	1.05342	-0.04521	-0.987863	0.744691	-0.470155	-0.711412	-0.27401	-0.713114	-1.30859	-0.155421	0.402117	-0.212028	1.30657	0.0586113	-0.880024	1.09159	0.402254	0.0750792	0.94536	-0.442155	-0.631607	-0.262224	0
4	00:32:00	376200	EBOV-Cyno-Aero-1	e1004	-0.322894	-0.757864	-0.0522397	-0.360107	-0.811702	-0.0770848	-0.210686	-0.656613	0.0763678	-0.00393688	-0.254283	0.257754	-0.868951	-1.36734	-0.322999	-0.849503	-1.30345	-0.332071	-0.485139	-0.960716	-0.0623617	0.407123	-0.707659	1.51761	0.220674	0.145986	0.582256	-0.348163	-1.0598	0.266301	0.498396	-0.137398	1.09953	0.500007	0.0353589	1.02484	-0.228486	-0.508132	-0.0398352	0
4	01:02:00	378000	EBOV-Cyno-Aero-1	e1004	-0.180568	-0.73654	0.0816134	-0.189438	-0.768974	0.0890492	-0.146731	-0.698498	0.14197	-0.0021809	-0.28902	0.308526	-0.466692	-1.06424	0.172968	-0.32406	-0.926186	0.210651	-0.442021	-1.04821	0.103002	0.120651	-1.01756	0.895163	0.289889	-0.190421	0.314019	0.114004	-0.396767	0.794151	0.458933	-0.313869	1.18307	0.745579	0.231404	1.31158	0.183727	-0.120126	0.531477	0
4	01:32:00	379800	EBOV-Cyno-Aero-1	e1004	-0.109179	-0.552066	0.0873777	-0.127294	-0.592982	0.0871573	-0.0602821	-0.476598	0.160091	-0.00083727	-0.224965	0.237491	-0.523636	-1.00705	-0.0728125	-0.458997	-0.943799	0.0268425	-0.469697	-0.955912	-0.0841151	0.376954	-0.791019	1.29811	0.495906	0.42548	0.978608	0.105734	-0.578379	0.835354	0.474486	-0.113485	1.07335	-0.322011	-0.902754	0.523321	-0.218527	-0.531536	0.0727938	0
4	02:02:00	381600	EBOV-Cyno-Aero-1	e1004	-0.197063	-0.771853	0.162694	-0.195466	-0.789016	0.20192	-0.185829	-0.727212	0.167415	-0.00466944	-0.473353	0.504621	-0.201762	-0.745681	0.400202	-0.0567634	-0.569745	0.626637	-0.371547	-0.932297	0.187074	0.120917	-0.56252	0.775477	-0.514276	-0.95584	0.179997	0.246648	-0.574183	0.973441	0.381834	-0.40039	1.06902	0.735015	0.530917	1.2054	0.386759	-0.0737351	0.78174	0
4	02:32:00	383400	EBOV-Cyno-Aero-1	e1004	0.461988	-0.562463	1.35335	0.407537	-0.62335	1.3312	0.54096	-0.445973	1.40771	0.000261503	-0.451853	0.522574	-0.243328	-0.870421	0.332663	-0.244137	-0.937839	0.456361	-0.101726	-0.933696	0.727291	-0.359104	-0.939836	-0.137453	-0.183858	-0.586173	0.535543	-0.12718	-1.02613	0.740529	0.0784737	-0.868002	1.00405	0.0159276	-0.759335	0.878549	-0.80876	-1.22785	-0.131656	0
4	03:02:00	385200	EBOV-Cyno-Aero-1	e1004	-0.351836	-0.771842	-0.177404	-0.376489	-0.802881	-0.182631	-0.272486	-0.71783	-0.0389973	-0.0030551	-0.193578	0.217144	-0.485574	-0.950352	-0.101859	-0.279279	-0.667392	0.17947	-0.525713	-0.973781	-0.220938	0.388163	-0.856363	1.52738	0.29036	-0.210422	0.318211	0.342772	-0.0166109	0.863597	0.548896	0.0417539	1.11198	-0.00468273	-0.140818	0.495935	0.382379	0.269946	0.592051	0
4	03:32:00	387000	EBOV-Cyno-Aero-1	e1004	0.167228	-0.681274	0.715607	0.139499	-0.701826	0.737118	0.214736	-0.615176	0.74852	0.00432243	-0.258737	0.274334	-0.655501	-1.34365	0.00263312	-0.732025	-1.44734	-0.134724	-0.232612	-0.97662	0.428552	0.881247	0.487534	1.53726	0.413186	0.350724	0.82151	-0.366403	-0.890331	0.334607	0.241476	-0.622374	1.08483	-0.281301	-1.01336	0.416024	1.20757	1.18256	1.29342	0
4	04:02:00	388800	EBOV-Cyno-Aero-1	e1004	-0.391387	-0.74087	-0.186698	-0.40241	-0.773577	-0.16726	-0.336157	-0.681682	-0.119891	-0.00317766	-0.345565	0.356352	-0.314587	-0.852196	0.259601	-0.0945929	-0.587486	0.518687	-0.5194	-0.964912	-0.196841	0.239617	-0.934598	1.11876	0.0688636	0.0776478	0.0776478	0.439338	-0.207587	1.08006	0.538054	0.0290933	1.10865	0.333225	-0.157023	1.07936	0.780655	0.710585	0.853094	0
4	04:32:00	390600	EBOV-Cyno-Aero-1	e1004	0.496555	-0.400293	1.1523	0.486958	-0.421727	1.13569	0.49162	-0.339011	1.07821	-0.00409394	-0.327151	0.372858	-0.566149	-1.21448	0.0896088	-0.747554	-1.25216	-0.208418	0.118326	-0.833792	0.915513	0.260704	-0.818406	1.50649	0.442474	0.00733628	0.513833	-0.611691	-1.22825	0.114325	-0.0706598	-1.05842	0.912962	-0.622417	-1.21973	0.526257	0.255666	0.1394	0.371695	0
4	05:02:00	392400	EBOV-Cyno-Aero-1	e1004	-0.139074	-0.514355	0.070487	-0.15319	-0.556052	0.0723815	-0.113276	-0.465593	0.107404	-0.00388762	-0.237294	0.23953	-0.668379	-1.3928	0.0130642	-0.71906	-1.34058	-0.099114	-0.280524	-0.766862	0.0892229	0.932572	-0.663022	2.12033	0.231758	-0.141663	0.406001	-0.371808	-0.77388	-0.030383	0.260657	-0.320335	0.856438	-0.571109	-1.12881	0.349462	0.387005	0.366636	0.414487	0
4	05:32:00	394200	EBOV-Cyno-Aero-1	e1004	-0.478641	-0.809213	-0.342267	-0.496073	-0.844124	-0.347741	-0.441958	-0.760104	-0.303225	0.0101209	-0.218291	0.278645	0.352675	-0.110112	0.718806	0.661692	0.403423	1.01493	-0.563358	-0.802006	-0.535971	-0.0980923	-0.495752	0.431222	-0.761844	-1.46189	-0.507064	0.73195	0.60422	0.988916	0.613227	0.467638	1.00028	0.283281	0.124172	0.474749	-0.502281	-0.604017	-0.448562	0
4	06:02:00	396000	EBOV-Cyno-Aero-1	e1004	0.300092	-0.541839	1.08795	0.244208	-0.626123	1.04684	0.393032	-0.433868	1.13064	-0.000969275	-0.351875	0.348354	0.12176	-0.644424	0.781609	0.273093	-0.277752	0.695211	-0.370482	-1.07754	0.142597	0.129164	-0.657557	0.931037	-0.0452397	-0.342253	0.532212	0.307769	-0.0696156	0.540461	0.279946	-0.367022	1.08213	0.0383184	-0.54798	0.656073	-0.466786	-0.742177	-0.204553	0
4	06:32:00	397800	EBOV-Cyno-Aero-1	e1004	-0.230001	-0.765508	0.258677	-0.285411	-0.838478	0.209721	-0.111941	-0.63885	0.346237	0.0159359	-0.296694	0.363622	0.122365	-0.692272	0.923803	0.663746	0.0557145	1.23725	-0.717947	-1.28523	-0.152512	-0.205743	-0.657557	-0.024638	0.138673	0.0269202	0.509065	0.947239	0.493175	1.3583	0.745748	-0.0646251	1.51358	0.1757	-0.335023	1.19572	-0.739824	-0.929089	-0.549926	0
4	07:02:00	399600	EBOV-Cyno-Aero-1	e1004	-0.590116	-0.867714	-0.362269	-0.626566	-0.926089	-0.370404	-0.486	-0.769535	-0.27231	0.00779024	-0.275724	0.297358	0.291671	-0.439735	0.983449	0.850132	0.494601	1.19637	-0.955126	-1.21485	-0.706932	-0.275324	-0.627625	-0.102888	0.160022	0.0446422	0.505538	1.00503	0.790103	1.22067	1.01501	0.498089	1.49337	0.268275	-0.471071	0.886112	-1.08011	-1.17605	-1.01163	0
4	07:32:00	401400	EBOV-Cyno-Aero-1	e1004	-0.231126	-0.70626	0.166904	-0.294906	-0.809984	0.127225	-0.0894064	-0.622206	0.349087	-0.00187282	-0.324264	0.328675	0.447946	-0.32921	1.22506	1.0074	0.568617	1.42654	-0.974923	-1.45753	-0.551311	-0.287002	-0.715886	-0.204501	0.220874	0.0472309	0.551238	1.24085	0.953957	1.54648	1.08929	0.341041	1.86506	0.049913	-0.6704	0.896029	-1.20708	-1.19086	-1.0867	0
4	08:02:00	403200	EBOV-Cyno-Aero-1	e1004	-1.00111	-1.29179	-0.750424	-1.00419	-1.34239	-0.709422	-0.879302	-1.16362	-0.639603	-0.0250882	-0.350737	0.315614	0.363989	-0.485348	1.16396	1.22963	0.726161	1.7278	-1.28247	-1.7002	-0.848697	-0.210537	-0.652053	-0.122224	0.00557471	-0.255896	0.454477	1.58049	1.26117	1.9041	1.41949	0.666677	2.09165	-0.0276731	-1.11069	1.36969	-1.34627	-1.22364	-1.0923	0
4	08:32:00	405000	EBOV-Cyno-Aero-1	e1004	-0.479005	-0.884389	-0.12049	-0.513008	-0.945482	-0.127045	-0.353566	-0.769178	0.00460421	-0.000542593	-0.348985	0.362048	0.440762	-0.397173	1.27167	1.05469	0.608009	1.49962	-0.961042	-1.36995	-0.575507	-0.285757	-0.859937	-0.0833983	0.216067	0.0612978	0.570595	1.23672	0.90617	1.60861	1.08633	0.368329	1.79357	-0.216622	-1.15256	0.663001	-1.33135	-1.40103	-1.12103	0
4	09:02:00	406800	EBOV-Cyno-Aero-1	e1004	0.55856	0.0204764	1.05311	0.548179	0.0254224	1.03849	0.55952	-0.0277925	1.11078	-0.00934823	-0.49081	0.431442	0.291423	-0.30395	0.89093	-0.110503	-0.667308	0.334139	0.67746	0.317458	1.19705	0.4124	-0.145747	1.14464	-0.095826	-0.93322	0.510305	-0.520367	-0.903982	-0.361516	-0.592786	-0.986044	-0.433468	0.286752	0.0694655	0.724089	-0.694532	-1.62793	0.130439	0
4	09:32:00	408600	EBOV-Cyno-Aero-1	e1004	-0.165521	-0.921225	0.600919	-0.15231	-0.921843	0.648777	-0.151268	-0.853329	0.535193	-0.00320076	-0.234569	0.187221	0.112357	-0.45114	0.870725	0.242248	-0.464041	0.985093	-0.247073	-0.697532	0.347071	0.192137	-0.601935	1.14128	0.208797	0.0791446	0.578575	0.272154	-0.0351417	0.835162	0.190501	-0.433474	0.485812	0.266504	-0.410409	0.810181	-1.13819	-1.52396	-1.13935	0
4	10:02:00	410400	EBOV-Cyno-Aero-1	e1004	-0.768526	-1.1213	-0.447996	-0.739473	-1.12878	-0.38147	-0.783716	-1.12228	-0.469996	0.00499454	-0.189508	0.206921	-0.00638214	-0.817867	0.805537	0.447514	-0.0540429	1.02483	-0.727685	-1.27069	-0.295712	-0.108563	-0.707318	0.528446	0.0940835	-0.0169893	0.443321	0.757982	0.474364	1.07013	0.730159	0.0789646	1.47444	-0.406944	-0.600257	0.133937	-1.0386	-1.09512	-0.979371	0
4	10:32:00	412200	EBOV-Cyno-Aero-1	e1004	-0.82488	-1.5134	-0.200054	-0.764794	-1.47214	-0.119693	-0.803734	-1.50808	-0.176954	-0.0119352	-0.287312	0.288058	-0.101827	-1.10254	0.836113	0.372091	-0.359702	1.1283	-0.63724	-1.5468	0.0452749	-0.150395	-1.00964	0.681446	-0.0202068	-0.607475	0.423106	0.910574	0.366411	1.44133	0.624383	-0.213132	1.68583	-0.56488	-0.879056	-0.0711421	-1.27825	-1.38427	-1.10615	0
4	11:02:00	414000	EBOV-Cyno-Aero-1	e1004	-1.20183	-1.6777	-0.810662	-1.1394	-1.65371	-0.728587	-1.00996	-1.37452	-0.723838	0.0273463	-0.110183	0.180961	0.609945	-0.22948	1.5406	1.32225	0.680075	2.03797	-0.820001	-1.56979	-0.129597	-0.428216	-0.894079	-0.127103	-0.148137	-1.01044	0.432513	1.59304	1.13436	2.12073	0.866227	-0.0660283	1.85042	-0.528582	-0.924868	0.13552	-0.962508	-1.29931	-0.545606	0
4	11:32:00	415800	EBOV-Cyno-Aero-1	e1004	-0.678021	-1.11281	-0.282099	-0.562169	-1.01048	-0.139443	-0.470614	-0.663187	-0.302662	-0.00684466	-0.409537	0.365739	0.0231137	-0.802218	0.784871	0.462863	-0.248194	1.07201	-0.599419	-1.58929	0.130055	-0.142594	-0.654589	0.368059	0.0745295	-0.0929028	0.39086	0.935928	0.303799	1.59813	0.593796	-0.27322	1.70451	0.360675	-0.584219	1.07068	-0.476143	-0.553035	-0.235744	0
5	12:02:00	417600	EBOV-Cyno-Aero-1	e1004	-1.02906	-1.47636	-0.614353	-0.975643	-1.45963	-0.526245	-1.05125	-1.50337	-0.653975	0.00264771	-0.219259	0.246506	0.429782	-0.434265	1.25052	0.876215	0.165648	1.55314	-0.657	-1.5461	0.115929	0.229025	-0.242555	0.571102	-0.161662	-0.863192	0.462292	1.13291	0.584377	1.67774	0.648655	-0.269148	1.69242	-0.432516	-0.583424	-0.0994968	-1.07419	-1.27426	-0.86989	0
5	12:32:00	419400	EBOV-Cyno-Aero-1	e1004	-0.686117	-1.4875	-0.0520098	-0.633513	-1.37604	0.0275213	-0.661218	-1.41177	-0.0459183	0.0107376	-0.271295	0.330824	0.705777	0.058607	1.45813	1.2177	0.565059	1.94435	-0.597702	-1.49894	0.191196	0.0160612	-0.329007	0.181433	-0.288	-1.03589	0.446867	1.3985	0.571266	2.23766	0.605979	-0.342004	1.65837	-0.0215699	-0.518906	0.278178	-1.24419	-1.30518	-1.16647	0
5	13:02:00	421200	EBOV-Cyno-Aero-1	e1004	0.635453	-0.480826	1.51925	0.595987	-0.473391	1.47846	0.677401	-0.456703	1.62373	-0.000124059	-0.404915	0.374983	0.0938022	-0.71556	0.841332	0.00139571	-0.89839	0.903765	0.492048	-0.405778	1.41729	0.313441	-0.580638	1.37018	-0.123296	-0.5	0.459752	-0.134328	-1.35853	1.14563	-0.327101	-1.20317	0.221637	0.152868	-0.558053	1.02419	-0.508106	-1.14986	0.320816	0
5	13:32:00	423000	EBOV-Cyno-Aero-1	e1004	-0.635153	-1.30353	-0.0254355	-0.548608	-1.21378	0.060186	-0.656775	-1.32587	-0.0359313	-0.0250501	-0.558124	0.462844	0.11494	-0.422525	0.698722	-0.111621	-0.745777	0.451502	0.3416	-0.0509393	0.89641	0.405328	-0.436338	1.47618	-0.0716416	-0.532708	0.401461	-0.488013	-0.987253	-0.0235207	-0.346494	-0.840553	-0.104859	-0.145705	-0.527824	0.339002	-0.279746	-0.534417	0.227378	0
5	14:02:00	424800	EBOV-Cyno-Aero-1	e1004	-0.351803	-0.978145	0.189188	-0.338343	-0.964143	0.209869	-0.337227	-0.975212	0.209775	-0.00636711	-0.319339	0.30831	0.0316749	-0.690375	0.806281	0.245798	-0.404984	0.937217	-0.390339	-1.07595	0.229588	0.0622759	-0.523924	0.71673	0.0218709	-0.0848307	0.381983	0.464671	-0.0470355	0.895188	0.354699	-0.364669	1.02535	-0.207182	-0.766057	0.812629	-0.480191	-0.487988	-0.379864	0
5	14:32:00	426600	EBOV-Cyno-Aero-1	e1004	-0.00949548	-0.662255	0.60247	-0.015177	-0.644565	0.603122	-0.00105294	-0.68889	0.633039	0.0159218	-0.346046	0.384942	0.0844484	-0.571829	0.792835	0.293963	-0.278307	0.883865	-0.342908	-0.913846	0.241273	0.260691	-0.631631	1.24623	0.224012	-0.010652	0.466494	0.441433	-0.00185381	0.876378	0.300957	-0.370795	0.791637	0.358702	-0.416009	1.13858	-0.0889431	-0.188324	-0.0159374	0
5	15:02:00	428400	EBOV-Cyno-Aero-1	e1004	-0.399809	-0.789435	-0.0774226	-0.37409	-0.81464	-0.00816048	-0.366588	-0.790933	-0.047757	-0.0149621	-0.523972	0.447711	0.107096	-0.445238	0.743664	0.265165	-0.361825	0.817023	-0.19566	-0.554191	0.320199	0.127854	-0.54875	1.05399	-0.00973454	-0.425999	0.517541	0.293872	-0.226873	0.835447	0.13167	-0.437801	0.373854	-0.436552	-0.681148	0.0438034	0.0355777	-0.0176694	0.164435	0
5	15:32:00	430200	EBOV-Cyno-Aero-1	e1004	-0.605869	-1.04283	-0.233195	-0.573741	-1.0687	-0.155801	-0.59685	-1.03863	-0.215911	-0.00290287	-0.384333	0.37971	0.145038	-0.698321	1.00494	0.495044	-0.235562	1.18636	-0.473047	-1.35548	0.187121	0.144688	-0.539821	1.10037	-0.0395696	-0.537265	0.415913	0.704892	0.115446	1.23298	0.445426	-0.331381	1.41231	-0.517187	-0.757565	0.193702	0.187203	0.00196739	0.415743	0
5	16:02:00	432000	EBOV-Cyno-Aero-1	e1004	-0.546965	-1.11319	-0.0633278	-0.485035	-1.10121	0.0638303	-0.505365	-1.04691	-0.0532129	-0.0123897	-0.355071	0.3412	0.10331	-0.731828	0.876818	0.427774	-0.344039	1.19005	-0.361738	-1.39162	0.454861	0.0193688	-0.817506	0.859098	0.0597345	-0.0932035	0.426287	0.746119	-0.0155094	1.35996	0.351904	-0.538986	1.43412	-0.430111	-0.789373	-0.228213	-0.318491	-0.630048	0.0752075	0
5	16:32:00	433800	EBOV-Cyno-Aero-1	e1004	-0.694502	-1.04921	-0.442363	-0.67728	-1.08721	-0.357617	-0.664114	-0.990811	-0.422769	-0.0131884	-0.363992	0.336207	0.115677	-0.673636	0.924883	0.530314	-0.136254	1.21772	-0.575315	-1.35639	0.183404	0.0244977	-0.548158	0.45385	-0.0392222	-0.53679	0.449235	0.888533	0.207924	1.54176	0.567975	-0.347409	1.48463	-0.706967	-1.72067	0.475982	0.123231	0.0716527	0.170921	0
5	17:02:00	435600	EBOV-Cyno-Aero-1	e1004	-0.514605	-1.22415	0.0764295	-0.453896	-1.21261	0.198004	-0.544797	-1.20906	0.0137499	0.00444073	-0.363134	0.370856	0.03353	-0.668598	0.783998	0.191376	-0.533348	0.818109	-0.253001	-1.15705	0.436563	0.419284	-0.387345	1.32335	0.0338945	-0.0945576	0.403507	0.324135	-0.358201	0.978958	0.210049	-0.552893	1.16701	-0.355733	-0.790448	0.440012	0.429875	0.359737	0.51693	0
5	17:32:00	437400	EBOV-Cyno-Aero-1	e1004	-0.701044	-1.10442	-0.36218	-0.688252	-1.1259	-0.311584	-0.682389	-1.07301	-0.346743	0.00948873	-0.24561	0.292201	-0.213803	-0.814325	0.335248	0.278244	-0.283939	0.873464	-0.78791	-1.355	-0.190194	0.0651568	-0.480521	0.531956	-0.301017	-0.683188	0.255377	0.941905	0.514077	1.53154	0.851775	-0.00389826	1.57133	-0.0789467	-0.427132	0.745066	0.228011	0.0055452	0.477876	0
5	18:02:00	439200	EBOV-Cyno-Aero-1	e1004	0.128923	-0.482673	0.642736	0.136418	-0.527168	0.685986	0.122609	-0.441568	0.610336	-0.00214747	-0.257496	0.349388	-0.678085	-1.35	-0.0468749	-0.649741	-1.18052	-0.153328	-0.361021	-1.15801	0.451365	0.493277	-0.352487	1.46093	0.014597	-0.393628	0.498091	-0.242898	-0.948947	0.451353	0.369259	-0.599128	1.27583	-0.355564	-0.876381	-0.0845101	0.5474	0.522913	0.633299	0
5	18:32:00	441000	EBOV-Cyno-Aero-1	e1004	-0.525855	-0.842886	-0.423488	-0.529666	-0.854908	-0.415161	-0.499804	-0.792012	-0.375323	0.00514811	-0.50334	0.580174	-0.463009	-0.958506	-0.0600534	-0.0711741	-0.529365	0.394078	-0.672176	-1.06044	-0.456122	1.82373	1.53662	2.50229	-0.0122198	-0.238017	0.267983	0.620465	0.469472	0.884215	0.700958	0.329035	1.19404	-0.918652	-0.994007	-0.883066	1.23396	1.01863	1.39456	0
5	19:02:00	442800	EBOV-Cyno-Aero-1	e1004	-0.505508	-0.888262	-0.391885	-0.501453	-0.901966	-0.370422	-0.453046	-0.836022	-0.314383	-0.00280625	-0.229571	0.234956	-0.499674	-0.961157	-0.141797	-0.0131682	-0.390009	0.324531	-0.718431	-1.02412	-0.62789	0.593252	-0.544988	1.96152	0.128736	-0.126895	0.409883	0.615911	0.4202	0.818033	0.785953	0.561524	1.21415	-0.908358	-1.00558	-0.774498	1.39246	1.10496	1.6936	0
5	19:32:00	444600	EBOV-Cyno-Aero-1	e1004	-0.0443435	-0.769527	0.433604	-0.0435571	-0.781088	0.405754	-0.0299732	-0.688467	0.401152	-0.00462428	-0.421505	0.484939	-0.372026	-1.00117	0.196516	-0.0665974	-0.636892	0.48172	-0.46196	-1.08077	0.127454	0.564398	-0.589907	1.54375	-0.0327834	-0.486651	0.630261	0.524358	0.16722	1.00038	0.494936	-0.325109	1.22714	-0.428636	-0.945486	-0.102727	0.944209	0.726994	1.16851	0
5	20:02:00	446400	EBOV-Cyno-Aero-1	e1004	-0.304889	-0.669985	-0.066332	-0.311031	-0.68655	-0.0870866	-0.272249	-0.634793	-0.0134732	0.000811376	-0.446649	0.501905	0.252441	-0.265845	0.596148	0.861729	0.385338	1.32473	-0.721801	-1.08896	-0.610224	-0.318046	-0.664106	0.0489642	-0.614952	-1.36589	-0.146387	1.23854	1.02496	1.63907	0.800042	0.540478	1.28741	1.43607	1.14207	1.87879	-0.227901	-0.431693	0.0405903	0
5	20:32:00	448200	EBOV-Cyno-Aero-1	e1004	-0.15186	-0.585445	0.0279254	-0.138456	-0.58132	0.0518339	-0.155364	-0.570785	0.0412042	0.00329095	-0.415553	0.458268	-0.169008	-0.687274	0.220853	0.246045	-0.257173	0.744872	-0.570225	-1.00345	-0.442013	-0.120946	-0.712327	0.298978	-0.317133	-0.394783	0.186809	0.85111	0.655455	1.32162	0.626532	0.328689	1.1663	0.147777	-0.734401	1.04855	-1.31105	-1.57412	-1.01595	0
5	21:02:00	450000	EBOV-Cyno-Aero-1	e1004	-0.105141	-0.743604	0.21562	-0.105597	-0.741228	0.216015	-0.0874963	-0.716929	0.283384	0.00563843	-0.365349	0.436948	-0.38231	-0.973207	0.211296	-0.127377	-0.706946	0.590039	-0.403529	-0.889763	-0.132685	0.143724	-0.662728	1.01598	-0.135406	-0.760745	0.465609	0.290405	-0.236801	0.837311	0.436516	-0.0741477	1.04366	0.941614	0.80045	1.38037	-0.315754	-0.576644	0.0119201	0
5	21:32:00	451800	EBOV-Cyno-Aero-1	e1004	-0.0784504	-0.491261	0.0595761	-0.0994734	-0.523458	0.028964	-0.0293935	-0.414947	0.132685	-0.0010398	-0.321109	0.345207	-0.366354	-0.721457	-0.0444654	0.0717556	-0.295524	0.529513	-0.691171	-1.00553	-0.663106	-0.119788	-0.645679	-0.0596045	-0.058054	-0.281467	0.264154	0.880011	0.763777	1.31021	0.783691	0.64586	1.20205	0.758366	0.582321	0.965296	-0.212828	-0.239019	-0.169292	0
5	22:02:00	453600	EBOV-Cyno-Aero-1	e1004	-0.223565	-0.616639	-0.0552003	-0.236331	-0.647322	-0.0691893	-0.181494	-0.549547	-0.0012871	-0.00125865	-0.446077	0.524672	-0.565448	-1.17392	-0.0807336	-0.304975	-0.972071	0.290819	-0.625545	-0.940908	-0.57147	-0.294844	-0.824342	0.334943	0.118092	-0.029668	0.512222	0.345859	-0.0352033	0.841691	0.677143	0.502228	1.10353	0.651172	0.383277	1.13193	-0.585952	-0.719791	-0.46886	0
5	22:32:00	455400	EBOV-Cyno-Aero-1	e1004	-0.196008	-0.589853	0.0795409	-0.192102	-0.627965	0.117087	-0.192979	-0.553331	0.0680342	0.00240218	-0.469128	0.56703	-0.0225708	-0.672069	0.57796	0.335066	-0.188526	0.901553	-0.50345	-0.911512	-0.106582	-0.236463	-0.529554	-0.0163938	-0.100527	-0.382803	0.549401	0.595643	0.1961	1.04302	0.536134	-0.111066	1.10451	0.765246	0.648686	1.01355	-0.736091	-1.04396	-0.495954	0
5	23:02:00	457200	EBOV-Cyno-Aero-1	e1004	0.0154297	-0.703793	0.256504	0.00484199	-0.730653	0.283192	0.034712	-0.640107	0.350297	0.00456249	-0.428397	0.486129	-0.239716	-0.810644	0.273974	0.0190904	-0.896459	0.882004	-0.420402	-0.962288	-0.0328698	0.243209	-0.313182	0.58882	-0.0958807	-0.679025	0.277193	0.553117	-0.263269	1.51394	0.440644	-0.178368	1.08861	0.836188	0.55564	1.51865	-0.471347	-0.65087	-0.285878	0
5	23:32:00	459000	EBOV-Cyno-Aero-1	e1004	-0.078026	-0.415539	0.0472781	-0.124604	-0.468618	0.00533056	0.023842	-0.299737	0.181554	-0.000104887	-0.209866	0.219121	-0.751967	-1.16735	-0.38741	-0.422044	-0.893191	0.0639604	-0.762726	-1.02023	-0.72125	0.183852	-0.50136	0.43248	-0.24413	-0.377625	0.16126	0.505153	-0.0244374	0.972219	0.861131	0.71822	1.23819	0.623651	0.423525	0.808603	0.196607	0.0765775	0.336278	0
5	00:02:00	460800	EBOV-Cyno-Aero-1	e1004	-0.0253971	-0.760594	0.426148	-0.0228103	-0.781593	0.469179	-0.0217289	-0.705325	0.430485	-3.24395e-05	-0.477413	0.563355	-0.469582	-1.15239	0.191768	-0.350496	-1.02179	0.341233	-0.398065	-1.05615	0.141291	0.170129	-0.930114	1.0382	-0.0228532	-0.155421	0.421165	0.137851	-0.212028	0.642181	0.433883	-0.361178	1.21019	0.95192	0.910159	1.4531	0.118611	-0.123706	0.361109	0
5	00:32:00	462600	EBOV-Cyno-Aero-1	e1004	-0.0854601	-0.62166	0.0656098	-0.088686	-0.647833	0.0644612	-0.0556715	-0.552311	0.109841	0.000514103	-0.620023	0.755161	-0.959827	-1.53269	-0.479334	-0.880096	-1.43103	-0.355053	-0.584317	-1.02486	-0.465756	-0.196616	-0.954911	0.528599	0.188349	-0.290285	0.582256	-0.277468	-0.680911	-0.0178629	0.653013	0.354201	1.21053	0.754135	0.407552	1.17835	0.715194	0.690708	0.746904	0
5	01:02:00	464400	EBOV-Cyno-Aero-1	e1004	0.39144	-0.583373	1.3032	0.350739	-0.620926	1.24802	0.447397	-0.483643	1.31071	0.00429002	-0.301469	0.345873	-0.600689	-1.2806	0.0772302	-0.59343	-1.14059	-0.0244041	-0.258661	-1.03917	0.528068	0.240149	-0.778469	1.13425	0.217383	-0.190421	0.81846	-0.198246	-0.763203	0.336106	0.264972	-0.699678	1.16764	0.83843	0.457878	1.43258	0.133456	0.055306	0.155553	0
5	01:32:00	466200	EBOV-Cyno-Aero-1	e1004	0.240163	-0.403146	0.565344	0.190476	-0.464098	0.543482	0.309548	-0.310281	0.670888	-0.00432593	-0.407144	0.48974	-0.350897	-1.13453	0.345517	-0.123218	-0.976321	0.766967	-0.563518	-1.05642	-0.217862	0.301966	-0.529878	1.29811	-0.219592	-0.680775	0.42548	0.539734	-0.224946	1.54222	0.622951	0.0392752	1.24569	0.904085	0.690358	1.14509	-0.260883	-0.574703	-0.013539	0
5	02:02:00	468000	EBOV-Cyno-Aero-1	e1004	0.490537	-0.498106	1.41034	0.442652	-0.526355	1.32261	0.570856	-0.412041	1.51663	0.0105254	-0.449205	0.552916	-0.437894	-1.12904	0.207041	-0.409665	-1.14989	0.321062	-0.153864	-0.92271	0.653869	0.388885	-0.56252	1.57828	-0.0356053	-0.387922	0.179997	-0.141424	-0.864362	0.683261	0.169877	-0.836369	1.05288	0.519901	0.319916	1.10239	0.41743	-0.0431824	0.842845	0
5	02:32:00	469800	EBOV-Cyno-Aero-1	e1004	-0.386129	-0.726997	-0.213323	-0.406743	-0.744578	-0.237514	-0.323205	-0.665365	-0.0966576	-0.00222322	-0.23404	0.235978	-0.179372	-0.740934	0.310939	0.366867	-0.191396	0.936735	-0.866921	-1.14214	-0.805266	0.0514091	-0.672375	0.130008	-0.21877	-0.586173	-0.0253148	0.965266	0.572275	1.32942	0.979362	0.799297	1.36969	0.880337	0.716643	1.01354	1.20822	1.00234	1.41814	0
5	03:02:00	471600	EBOV-Cyno-Aero-1	e1004	-0.493764	-0.848508	-0.367794	-0.491801	-0.857116	-0.365486	-0.44761	-0.814802	-0.284322	-0.00364266	-0.771157	0.935909	0.204838	-0.24291	0.542732	0.804947	0.378208	1.2901	-0.712803	-1.05387	-0.636983	-0.308628	-0.591502	-0.0617812	-0.207609	-0.739054	0.318211	1.28529	1.0605	1.74966	0.795643	0.584624	1.25158	0.148468	-0.0701077	0.397107	0.480798	-0.00614442	0.868141	0
5	03:32:00	473400	EBOV-Cyno-Aero-1	e1004	0.0266228	-0.78115	0.418918	0.00865681	-0.806654	0.430338	0.0792508	-0.700643	0.470638	0.00412885	-0.295083	0.322795	-0.457744	-1.27819	0.17291	-0.385044	-1.33456	0.459599	-0.355416	-1.02154	0.150324	0.447255	-0.562195	1.53726	0.18105	-0.120062	0.350724	0.0979743	-0.482018	0.947076	0.404649	-0.363246	1.16104	-0.498987	-1.25854	0.587724	0.591561	0.480442	0.77607	0
5	04:02:00	475200	EBOV-Cyno-Aero-1	e1004	-0.0871081	-0.556634	0.152549	-0.109764	-0.605447	0.133258	-0.0289632	-0.484187	0.213373	0.00296267	-0.27675	0.315063	-0.549119	-1.18854	-0.0166775	-0.436589	-1.0364	0.143931	-0.527518	-0.984419	-0.331218	0.529928	-0.706447	1.34691	-0.134777	-0.572709	0.0776478	0.124301	-0.207587	0.377706	0.570989	0.192662	1.14136	0.429691	0.339055	0.771496	0.900391	0.739086	1.08111	0
5	04:32:00	477000	EBOV-Cyno-Aero-1	e1004	-0.56873	-0.923506	-0.362949	-0.575604	-0.959979	-0.359857	-0.508154	-0.857264	-0.297604	0.000373199	-0.302151	0.360358	-0.578641	-1.10633	-0.173523	-0.386385	-0.899709	0.0854961	-0.627009	-0.969487	-0.573342	0.428915	-0.818406	1.7971	0.261767	0.00733628	0.513833	0.286552	0.0110501	0.630702	0.692556	0.512525	1.14398	-0.0241181	-0.256801	0.377236	0.957595	0.766597	1.18473	0
5	05:02:00	478800	EBOV-Cyno-Aero-1	e1004	-0.612721	-0.865143	-0.5098	-0.612982	-0.873874	-0.52152	-0.577579	-0.837189	-0.439441	-0.00144855	-0.27056	0.306064	-0.477674	-0.965018	-0.0984877	-0.187384	-0.658482	0.243849	-0.659297	-0.922772	-0.606566	0.00881043	-0.663022	-0.0444981	0.128757	-0.141663	0.406001	0.449723	0.248428	0.713114	0.755542	0.596631	1.13153	-0.617905	-1.35812	-0.166629	0.325898	0.207129	0.47829	0
5	05:32:00	480600	EBOV-Cyno-Aero-1	e1004	-0.31429	-0.970618	0.183625	-0.343562	-0.997903	0.104476	-0.267836	-0.920591	0.24976	0.0127446	-0.261502	0.381273	0.0382994	-0.58165	0.527239	0.378046	-0.102194	0.840017	-0.505516	-0.83835	-0.280368	-0.15284	-0.495752	0.122231	0.216467	-0.0296491	0.92518	0.591278	0.329436	0.988916	0.552645	0.0533623	1.08313	-0.350931	-1.18917	0.393569	0.217251	0.147349	0.250985	0
5	06:02:00	482400	EBOV-Cyno-Aero-1	e1004	0.00400722	-0.754591	0.806367	-0.0739501	-0.797982	0.663879	0.166224	-0.583143	0.976492	0.00514233	-0.293523	0.322825	0.139947	-0.802769	0.950766	0.685512	-0.0522045	1.30155	-0.929269	-1.38723	-0.43441	-0.119357	-0.657557	0.13674	0.382765	0.0949793	0.969444	0.98057	0.479453	1.15054	0.996969	0.193826	1.66736	-0.0465365	-0.843094	0.975941	-0.366455	-0.396562	-0.329359	0
5	06:32:00	484200	EBOV-Cyno-Aero-1	e1004	-0.0722298	-0.610909	0.429832	-0.175989	-0.748515	0.339723	0.134634	-0.368805	0.604839	0.0101621	-0.393064	0.42073	0.0937325	-0.702243	0.811052	0.710736	0.123508	1.25174	-0.81675	-1.31422	-0.286336	-0.231784	-0.575833	-0.024638	0.161084	0.0269202	0.509065	1.0473	0.6662	1.3583	0.871116	0.077413	1.56537	0.030773	-0.540884	0.864892	-1.04196	-1.08075	-1.00492	0
5	07:02:00	486000	EBOV-Cyno-Aero-1	e1004	-0.458795	-0.714702	-0.299156	-0.507538	-0.807078	-0.302475	-0.310554	-0.561693	-0.145475	0.0162802	-0.228214	0.279542	0.328898	-0.39901	0.995002	0.931456	0.559346	1.31955	-0.984488	-1.28531	-0.679993	-0.170844	-0.627625	-0.102888	0.297179	0.0446422	0.505538	1.12037	0.885785	1.41203	1.11216	0.457584	1.67853	0.0825068	-0.600072	0.723878	-1.16202	-1.31306	-1.02533	0
5	07:32:00	487800	EBOV-Cyno-Aero-1	e1004	-0.478691	-0.989862	-0.0169633	-0.475673	-1.02107	0.0244598	-0.360229	-0.902364	0.117176	2.26811e-05	-0.54191	0.513069	0.401769	-0.370505	1.15754	0.68175	0.299145	1.06134	-0.584581	-1.04256	-0.177053	-0.0391336	-0.715886	0.562576	0.135355	-0.456777	0.551238	0.709637	0.465675	0.910712	0.490704	-0.0745989	1.04917	-0.30172	-0.926949	0.543926	-1.07211	-1.21169	-0.961701	0
5	08:02:00	489600	EBOV-Cyno-Aero-1	e1004	-0.845544	-1.40629	-0.381132	-0.873641	-1.42155	-0.40863	-0.723932	-1.28413	-0.217548	0.0126015	-0.362376	0.38545	0.231761	-0.655137	1.12621	0.930044	0.431172	1.43119	-1.06273	-1.56084	-0.600691	-0.224015	-0.916967	0.14269	0.231923	-0.0191051	0.454477	1.21871	0.975426	1.40404	1.07249	0.368801	1.80182	0.172331	-0.417216	0.717458	-0.847229	-0.93907	-0.74206	0
5	08:32:00	491400	EBOV-Cyno-Aero-1	e1004	-0.417679	-0.687017	-0.170528	-0.465125	-0.774818	-0.188815	-0.260318	-0.533814	-0.00339931	0.0279454	-0.262424	0.340408	0.312578	-0.53267	1.13309	0.902401	0.458829	1.30305	-0.949668	-1.29624	-0.619099	-0.321101	-0.859937	-0.0833983	0.293665	0.0612978	0.570595	1.0974	0.970028	1.28932	1.03477	0.426502	1.61905	-0.685998	-1.0214	-0.522312	-0.428706	-0.548871	-0.281049	0
5	09:02:00	493200	EBOV-Cyno-Aero-1	e1004	-1.01639	-1.4453	-0.638011	-1.0611	-1.53379	-0.641158	-0.815491	-1.22133	-0.427681	0.00447074	-0.306952	0.327651	0.396524	-0.560643	1.34514	1.31942	0.734995	1.89358	-1.31364	-1.8972	-0.755271	-0.0744249	-0.661903	0.628488	0.11878	0.0291302	0.510305	1.70297	1.35629	2.07958	1.40109	0.538304	2.27225	0.37189	-0.497799	1.25885	-0.831231	-0.896727	-0.77486	0
5	09:32:00	495000	EBOV-Cyno-Aero-1	e1004	0.536327	-0.152442	1.1651	0.500667	-0.153509	1.11629	0.549428	-0.150151	1.17528	-0.0138386	-0.50048	0.434794	0.168833	-0.501556	0.79902	-0.0906918	-0.870528	0.473067	0.588404	0.170156	1.28416	0.21399	-0.601935	0.892253	-0.213734	-0.919716	0.578575	-0.387855	-1.1541	-0.2838	-0.465964	-1.03208	-0.299857	-0.205385	-0.714791	0.533063	-0.0381086	-0.754744	0.59908	0
5	10:02:00	496800	EBOV-Cyno-Aero-1	e1004	0.94963	-0.239332	2.00579	0.959048	-0.209208	1.99515	0.912611	-0.251124	1.92588	-0.00480713	-0.549622	0.50046	-0.327862	-0.935334	0.251989	-1.0703	-1.9005	-0.212244	1.26235	0.320792	2.23448	0.520928	-0.213013	1.2699	-0.156914	-0.477299	0.443321	-1.39619	-2.30587	-0.518575	-1.02475	-1.60648	-0.500974	0.862259	0.312275	1.452	0.763582	-0.63212	1.89785	0
5	10:32:00	498600	EBOV-Cyno-Aero-1	e1004	0.319993	-0.38616	1.05773	0.309763	-0.403337	1.05938	0.298573	-0.377866	0.973294	0.0100553	-0.190843	0.212261	0.0275902	-0.373038	0.592494	-0.10842	-0.535717	0.432104	0.107736	-0.159403	0.504643	0.0989879	-0.768053	1.16461	0.0801552	-0.0921848	0.423106	-0.233038	-0.439779	0.0976811	-0.198791	-0.576763	-0.0313165	0.4787	0.130774	0.681956	-0.482408	-0.508206	-0.438677	0
5	11:02:00	500400	EBOV-Cyno-Aero-1	e1004	0.263864	-0.140015	0.661877	0.288891	-0.140476	0.716047	0.152438	-0.146581	0.432926	-0.00754948	-0.259395	0.250108	-0.397161	-0.840112	0.206044	-0.525802	-0.946924	-0.0256941	-0.0398986	-0.387112	0.427844	0.292559	-0.638421	1.40685	0.0880934	-0.0484696	0.913496	-0.39572	-0.728792	-0.0712091	-0.0322279	-0.54514	0.192692	-0.245681	-0.297696	0.347825	-0.208049	-0.261421	-0.0513712	0
5	11:32:00	502200	EBOV-Cyno-Aero-1	e1004	1.16769	0.51153	1.81021	1.17851	0.538475	1.81715	0.341285	0.0466108	0.61286	0.0227741	-0.452243	0.490571	-0.314426	-0.843323	0.224799	-0.728597	-1.34719	-0.196072	0.672597	0.182991	1.27414	0.0517563	-0.895213	1.02977	-0.00581111	-0.576666	0.874623	-0.965912	-1.60534	-0.472798	-0.593235	-1.07192	-0.316686	-0.39227	-0.842063	0.35602	-0.236662	-0.34453	-0.126959	0
6	12:02:00	504000	EBOV-Cyno-Aero-1	e1004	0.432764	-0.359635	1.07145	0.395928	-0.382023	1.04108	0.467393	-0.327537	1.08338	0.00210133	-0.20347	0.22677	0.066198	-0.513375	0.718584	0.00131411	-0.601954	0.624752	0.0495915	-0.384594	0.521903	-0.266212	-1.05621	0.571102	0.108539	-0.863192	0.90412	-0.0923509	-0.508981	0.475041	-0.114727	-0.592705	0.195965	0.384139	-0.108195	0.552977	-0.802061	-1.06018	-0.489302	0
6	12:32:00	505800	EBOV-Cyno-Aero-1	e1004	0.776151	-0.214166	1.66269	0.71059	-0.240522	1.57519	0.820341	-0.195508	1.72361	0.00192497	-0.300667	0.308795	-0.358652	-0.926331	0.202669	-0.61862	-1.12593	-0.129016	0.367461	-0.373848	1.04296	-0.0703669	-0.839447	0.691872	0.0100511	-0.541635	0.446867	-0.70011	-1.30342	-0.157779	-0.314201	-0.96348	0.182367	-0.0743407	-0.191262	0.348832	-1.09663	-1.21849	-0.993088	0
6	13:02:00	507600	EBOV-Cyno-Aero-1	e1004	-0.0631834	-0.676157	0.492952	-0.0711019	-0.681222	0.522753	-0.00615383	-0.633568	0.535015	0.0105291	-0.306635	0.321088	-0.133981	-0.876056	0.596181	-0.00284146	-0.677672	0.664907	-0.280487	-0.913957	0.329057	-0.152364	-0.82449	0.394772	0.119712	-0.5	0.939628	0.243886	-0.482076	0.895217	0.232363	-0.459794	0.82047	-0.162387	-0.730547	0.357574	-0.658801	-0.916706	-0.450393	0
6	13:32:00	509400	EBOV-Cyno-Aero-1	e1004	-0.489377	-1.11738	0.0834298	-0.494387	-1.14744	0.0999525	-0.384636	-1.01448	0.198829	0.000482149	-0.499487	0.462844	-0.284051	-0.900085	0.381563	-0.307252	-0.873136	0.259126	-0.149808	-0.7651	0.51066	0.0847806	-0.675402	0.758985	-0.114226	-0.532708	0.401461	-0.131657	-0.666009	0.297723	0.103272	-0.564668	0.607845	0.213901	-0.426944	1.32029	-0.506078	-0.534417	-0.329318	0
6	14:02:00	511200	EBOV-Cyno-Aero-1	e1004	-0.700399	-1.25709	-0.198734	-0.661845	-1.22221	-0.159371	-0.60764	-1.20864	-0.0754203	0.000596195	-0.569694	0.512825	-0.281149	-0.817053	0.314258	-0.264325	-0.846327	0.239741	-0.160706	-0.57955	0.388753	-0.0992829	-0.772055	0.468599	-0.119437	-0.551644	0.381983	-0.0606079	-0.585449	0.356775	0.0875353	-0.494983	0.417215	-0.082627	-0.341499	0.246292	-0.763596	-0.812361	-0.650174	0
6	14:32:00	513000	EBOV-Cyno-Aero-1	e1004	-0.075648	-0.869565	0.477069	-0.141587	-0.938728	0.426177	-0.0118467	-0.771232	0.570156	0.00668488	-0.323895	0.343804	-0.227026	-0.977224	0.451475	0.00310014	-0.603839	0.580312	-0.527823	-1.11756	0.00885711	0.104956	-0.631631	1.0115	0.032104	-0.487798	0.466494	0.359465	-0.127316	0.876378	0.496188	-0.173401	1.05483	-0.174254	-0.505257	0.144723	-0.76661	-0.946823	-0.567574	0
6	15:02:00	514800	EBOV-Cyno-Aero-1	e1004	0.764708	-0.466862	1.95194	0.689996	-0.538568	1.89769	0.866415	-0.30276	1.97527	0.0218549	-0.208911	0.259264	-0.0423549	-0.843951	0.740266	0.00664833	-0.757428	0.745001	-0.16721	-1.0151	0.609412	0.25146	-0.54875	1.28295	0.077453	-0.425999	0.517541	0.109551	-0.699015	1.07152	0.246045	-0.657167	0.92227	0.0164617	-0.665507	0.697838	-1.00592	-1.06983	-0.887722	0
6	15:32:00	516600	EBOV-Cyno-Aero-1	e1004	0.742145	-0.420652	1.59762	0.64835	-0.547874	1.54977	0.899494	-0.203494	1.68955	0.0127323	-0.177835	0.214512	-0.0878217	-0.899589	0.730701	0.08642	-0.725066	0.868993	-0.229679	-1.43312	0.558664	0.0674256	-0.539821	0.866057	0.248321	-0.0606756	0.892503	0.318939	-0.381238	1.10881	0.288957	-0.624615	1.53275	0.192649	-0.614558	0.790199	-0.553954	-0.742829	-0.39112	0
6	16:02:00	518400	EBOV-Cyno-Aero-1	e1004	0.435387	-0.37596	1.15952	0.329143	-0.507056	1.05213	0.595062	-0.202673	1.33248	0.00266294	-0.427979	0.406817	-0.224621	-0.882138	0.440869	-0.281053	-0.889799	0.293475	0.0734708	-0.499479	0.704124	-0.195604	-0.817506	0.380068	0.104098	-0.0932035	0.945778	-0.196977	-0.703246	0.388796	-0.104052	-0.722058	0.31535	0.175927	-0.569952	0.547514	-0.590716	-0.771099	-0.347946	0
6	16:32:00	520200	EBOV-Cyno-Aero-1	e1004	0.51582	-0.382246	1.38887	0.489099	-0.442703	1.35865	0.546269	-0.312088	1.33202	0.00207	-0.574052	0.557937	-0.560682	-1.14955	0.0570283	-1.11619	-1.72422	-0.572369	0.725181	0.183404	1.42265	0.0619255	-0.79866	0.829603	-0.284593	-1.0298	0.449235	-1.29472	-1.79282	-0.79245	-0.649496	-1.21717	-0.347409	0.496902	0.163198	1.07219	0.108273	-0.110339	0.336368	0
6	17:02:00	522000	EBOV-Cyno-Aero-1	e1004	0.391054	-0.408949	1.10959	0.376213	-0.421873	1.10482	0.417216	-0.31169	1.07655	-0.0134723	-0.375789	0.375074	-0.297034	-0.827053	0.267373	-0.68275	-1.36681	-0.153887	0.539629	0.0207502	1.21033	0.0191594	-0.876116	0.83458	-0.417934	-1.09069	0.403507	-0.885869	-1.58393	-0.358201	-0.520843	-1.08921	-0.201515	0.425347	0.226905	0.927797	0.896272	0.831317	1.04091	0
6	17:32:00	523800	EBOV-Cyno-Aero-1	e1004	-0.60985	-0.968546	-0.318053	-0.600704	-1.00706	-0.247477	-0.552622	-0.889081	-0.27542	-0.00703095	-0.363551	0.391272	-0.30927	-0.952127	0.246123	-0.243617	-0.842521	0.233143	-0.267415	-1.01405	0.391379	-0.014451	-0.73364	0.531956	-0.026682	-0.213906	0.255377	0.0287405	-0.605134	0.615824	0.198958	-0.540513	1.0174	-0.309955	-0.542624	-0.0971327	0.833847	0.81348	0.925348	0
6	18:02:00	525600	EBOV-Cyno-Aero-1	e1004	0.0548658	-0.821588	0.7798	0.0470452	-0.890011	0.810696	0.0646401	-0.737785	0.715411	-0.00224288	-0.257496	0.304194	-0.0278781	-0.719481	0.69008	-0.0690532	-0.693504	0.587601	-0.0116093	-0.970443	0.733722	-0.188704	-0.611546	0.165631	0.000455991	-0.393628	0.498091	-0.0780565	-0.808917	0.63806	-0.00737799	-0.822747	0.983406	0.487347	0.0279754	1.06901	0.554281	0.36158	0.752176	0
6	18:32:00	527400	EBOV-Cyno-Aero-1	e1004	-0.386103	-0.628341	-0.184242	-0.409592	-0.703644	-0.156307	-0.330862	-0.5878	-0.104046	0.00360969	-0.522689	0.560826	0.264365	-0.555525	1.19	0.510129	-0.094332	1.13347	-0.25552	-0.884544	0.471569	0.0352962	-0.265975	0.249052	-0.354286	-0.744017	0.267983	0.482401	0.158414	0.780529	0.200353	-0.639767	0.917237	0.766795	0.230483	1.41145	0.0462003	-0.400234	0.460784	0
6	19:02:00	529200	EBOV-Cyno-Aero-1	e1004	-0.435726	-0.687789	-0.270782	-0.448855	-0.76519	-0.23492	-0.363731	-0.647088	-0.164938	-0.00367159	-0.357716	0.347083	0.3448	-0.40594	1.23248	0.581465	0.0943895	1.06416	-0.382493	-0.850983	0.192596	-0.328079	-0.544988	0.0120136	-0.314444	-1.20045	0.409883	0.532948	0.340634	0.738467	0.321717	-0.425003	0.910603	0.195559	-0.751408	1.25156	-0.439379	-0.600588	-0.313814	0
6	19:32:00	531000	EBOV-Cyno-Aero-1	e1004	-0.255	-0.958791	-0.0397173	-0.223067	-0.956221	0.0187485	-0.290859	-0.958171	-0.0220714	0.000183364	-0.404073	0.450076	0.275139	-0.580699	1.15172	0.188277	-0.480638	0.942943	0.229253	-0.77333	0.878445	-0.646183	-0.856614	-0.3232	-0.199263	-1.04511	0.630261	-0.0943177	-0.457648	0.479654	-0.235351	-0.96742	0.74541	0.0983689	-0.610284	0.704293	-0.720011	-0.781529	-0.689546	0
6	20:02:00	532800	EBOV-Cyno-Aero-1	e1004	-0.455509	-0.819178	-0.243777	-0.457371	-0.850497	-0.234438	-0.417608	-0.790167	-0.148687	0.00023121	-0.357722	0.368514	0.225887	-0.442908	0.98639	0.4462	-0.109387	1.01791	-0.285412	-0.821757	0.314058	-0.700571	-0.901797	-0.426416	-0.40203	-1.36589	0.463363	0.450521	0.206157	0.820262	0.236481	-0.514973	0.848994	-0.587005	-0.753269	-0.589238	-1.1598	-1.27359	-1.06825	0
6	20:32:00	534600	EBOV-Cyno-Aero-1	e1004	-0.33867	-0.817321	-0.0903325	-0.333223	-0.849683	-0.0516661	-0.298439	-0.74122	-0.0504306	0.00214838	-0.497989	0.606652	0.00692536	-0.62827	0.679884	0.137243	-0.407873	0.645455	-0.178733	-0.779225	0.425419	0.894637	0.703501	1.51255	-0.077927	-0.394783	0.186809	0.263799	-0.01071	0.655455	0.130175	-0.623894	0.80498	-0.808909	-0.940889	-0.597574	-0.206286	-0.643831	0.360877	0
6	21:02:00	536400	EBOV-Cyno-Aero-1	e1004	-0.276974	-0.589578	-0.146375	-0.306131	-0.6537	-0.13942	-0.194965	-0.512314	-0.0276989	-0.00277594	-0.516726	0.588325	0.297593	-0.355841	0.778101	0.59243	0.0890151	1.02339	-0.392201	-0.778979	-0.120301	-0.293819	-0.902543	0.0567163	0.115472	-0.147568	0.465609	0.590178	0.424191	0.837311	0.350987	-0.0815997	0.849905	-0.870152	-0.971386	-0.7926	1.02533	0.872129	1.23432	0
6	21:32:00	538200	EBOV-Cyno-Aero-1	e1004	-0.235388	-0.672717	-0.0654162	-0.250078	-0.719738	-0.0262562	-0.184422	-0.624153	0.0428314	0.00687585	-0.287793	0.328549	0.255437	-0.368509	0.807139	0.513101	-0.0909032	1.04661	-0.191942	-0.726127	0.279824	0.483186	-0.450321	1.11255	0.127999	-0.281467	0.809775	0.555309	0.326634	0.873063	0.136802	-0.49831	0.741208	-1.09789	-1.26813	-0.98345	0.182156	-0.483061	0.911464	0
6	22:02:00	540000	EBOV-Cyno-Aero-1	e1004	-0.00982989	-0.763814	0.340265	-0.00504736	-0.818539	0.388571	-0.00217719	-0.687996	0.362444	7.14304e-05	-0.349002	0.413729	0.413142	-0.306857	1.16993	0.477086	-0.0357825	1.04392	0.126833	-0.678232	0.782015	-0.142072	-1.0562	0.798657	0.543357	-0.029668	1.05411	0.247832	0.0524861	0.754002	-0.160607	-0.960698	0.663554	-0.692726	-1.0854	-0.423561	1.36672	1.18728	1.53859	0
6	22:32:00	541800	EBOV-Cyno-Aero-1	e1004	-0.365413	-0.651694	-0.151236	-0.402861	-0.696262	-0.197346	-0.273915	-0.557551	-0.0450847	0.00363298	-0.455313	0.539399	-0.281147	-0.773122	0.0870643	-0.103069	-0.507108	0.247965	-0.392543	-0.707823	-0.211627	1.4668	1.00993	2.03625	0.431366	0.0832989	0.549401	0.190693	0.0976203	0.412754	0.327852	0.0191739	0.742729	-1.08344	-1.14714	-1.07547	0.458513	0.313015	0.521781	0
6	23:02:00	543600	EBOV-Cyno-Aero-1	e1004	0.252766	-0.549357	0.821923	0.222092	-0.597063	0.808879	0.305236	-0.463879	0.844841	-0.00437409	-0.47739	0.535121	-0.00825582	-0.595111	0.564938	0.00833347	-0.494419	0.51581	0.102758	-0.697428	0.804463	1.0627	0.137819	1.71632	0.187827	-0.200916	0.755301	0.0392583	-0.472353	0.677606	-0.156117	-0.947607	0.666287	-0.501749	-0.930127	-0.142037	1.17917	0.921402	1.37062	0
6	23:32:00	545400	EBOV-Cyno-Aero-1	e1004	-0.218944	-0.548414	0.0078972	-0.260969	-0.630521	-0.0263038	-0.106928	-0.483807	0.187827	0.00703175	-0.476134	0.485389	0.214485	-0.358519	0.778045	0.529485	0.0169692	1.00514	-0.314806	-0.774904	0.195842	0.285958	-0.2679	0.8994	-0.117312	-0.377625	0.700144	0.624849	0.428588	0.972219	0.242306	-0.437269	0.804882	0.331874	-0.880292	1.21865	0.795811	0.784853	0.87929	0
6	00:02:00	547200	EBOV-Cyno-Aero-1	e1004	-0.269358	-0.652153	-0.0265701	-0.333503	-0.734217	-0.0870544	-0.115925	-0.506728	0.16097	-0.00370967	-0.26115	0.265993	0.180693	-0.277326	0.549715	0.547195	0.157242	0.872707	-0.561839	-0.943783	-0.262291	0.61296	0.382095	1.0382	0.218307	-0.155421	0.421165	0.876972	0.737093	1.11674	0.53646	0.0687237	1.01747	-0.681424	-1.04581	-0.554524	1.05908	0.707406	1.46926	0
6	00:32:00	549000	EBOV-Cyno-Aero-1	e1004	-0.312822	-0.788552	-0.0140304	-0.313211	-0.852263	0.0341838	-0.280573	-0.767831	0.0505885	0.00277682	-0.327431	0.316272	0.1982	-0.499754	0.935177	0.192014	-0.368957	0.753707	0.0290523	-0.723069	0.71721	0.417268	-0.460408	1.27035	0.264007	0.145986	0.582256	0.0974204	-0.112584	0.455743	-0.0827728	-0.882725	0.718936	-0.209461	-0.969453	0.738694	0.726443	0.465925	0.91549	0
6	01:02:00	550800	EBOV-Cyno-Aero-1	e1004	-0.371492	-0.729192	-0.112683	-0.39698	-0.779319	-0.108608	-0.30105	-0.681136	0.0166511	0.000181615	-0.201878	0.208935	0.181404	-0.345649	0.642212	0.463561	0.0629657	0.815496	-0.361666	-0.917416	0.182386	0.854747	0.416982	1.37334	0.616907	0.314019	0.81846	0.659157	0.519324	0.977369	0.320176	-0.391031	0.967017	-0.714071	-0.762253	-0.451395	1.42636	1.2332	1.65925	0
6	01:32:00	552600	EBOV-Cyno-Aero-1	e1004	0.0217331	-0.806877	0.526667	0.0143626	-0.846877	0.572308	0.051718	-0.734701	0.522031	-0.00216609	-0.729462	0.868113	0.230049	-0.28003	0.725773	0.362377	-0.175077	0.942798	-0.0139149	-0.799696	0.750769	-0.286633	-0.791019	-0.00759483	0.027295	-0.680775	0.42548	0.403798	-0.342757	1.3066	-0.00149957	-0.90079	0.822663	0.538851	0.133415	0.996751	2.0637	1.75628	2.18795	0
6	02:02:00	554400	EBOV-Cyno-Aero-1	e1004	-0.538143	-0.943626	-0.228866	-0.54299	-0.945223	-0.257147	-0.489061	-0.895151	-0.14173	-0.000154659	-0.437132	0.516694	0.389834	-0.187623	0.948191	0.739004	0.283204	1.16513	-0.437605	-0.893664	-0.0250776	-0.253824	-0.56252	-0.027321	-0.726653	-0.95584	-0.387922	0.930328	0.683261	1.26362	0.439878	-0.174326	1.00443	0.791038	0.682024	1.00902	0.253067	-0.195946	0.476213	0
6	02:32:00	556200	EBOV-Cyno-Aero-1	e1004	0.027206	-0.740266	0.6127	0.0423493	-0.72375	0.638515	0.0114414	-0.752529	0.614093	0.00724261	-0.417462	0.499647	0.0621873	-0.583715	0.675913	0.0965847	-0.53376	0.834666	0.0296701	-0.861422	0.708344	0.375531	-0.404914	1.19985	-0.306029	-1.14703	0.535543	0.118649	-0.689624	0.908782	-0.0257398	-0.853377	0.887049	0.0531159	-0.570366	0.750657	-0.216264	-0.547454	-0.0182562	0
6	03:02:00	558000	EBOV-Cyno-Aero-1	e1004	-0.271501	-0.691021	-0.0217877	-0.277192	-0.722888	0.00638837	-0.244263	-0.638114	0.00739606	0.00259049	-0.360435	0.473846	-0.548619	-1.18924	0.0400219	-0.560521	-1.17051	0.0497955	-0.287638	-0.861416	0.256827	0.369054	-0.856363	1.52738	0.636895	0.318211	0.846843	-0.204386	-0.810086	0.469789	0.267663	-0.470095	0.925857	-0.0587511	-0.574902	0.593257	-0.578612	-0.788399	-0.420279	0
6	03:32:00	559800	EBOV-Cyno-Aero-1	e1004	-0.363466	-0.863488	-0.0938898	-0.36243	-0.875607	-0.0956564	-0.32838	-0.839419	-0.0193217	-0.00372559	-0.573733	0.674137	-0.114499	-0.639491	0.461638	0.128907	-0.339321	0.738943	-0.424857	-0.97662	0.119572	-0.246305	-0.562195	-0.0373303	-0.145799	-0.590848	0.350724	0.52493	-0.0737056	1.15123	0.426043	-0.33276	1.08483	0.333639	0.325845	0.716743	0.684149	0.517395	0.923884	0
6	04:02:00	561600	EBOV-Cyno-Aero-1	e1004	-0.654161	-1.03607	-0.420605	-0.623965	-1.04953	-0.335564	-0.666791	-1.04438	-0.398765	0.00169432	-0.63459	0.783008	0.624715	-0.069744	1.36158	1.01029	0.421035	1.61486	-0.229246	-0.854199	0.426806	-0.561987	-0.934598	-0.250145	-0.459571	-1.22307	0.0776478	1.13269	0.845941	1.54829	0.217784	-0.625183	0.928723	0.681433	0.411708	1.18233	0.361798	0.0550398	0.653581	0
6	04:32:00	563400	EBOV-Cyno-Aero-1	e1004	-0.249809	-0.65153	0.0800488	-0.244471	-0.669329	0.0841589	-0.269417	-0.663695	0.0650781	0.00161099	-0.377152	0.422859	-0.0415572	-0.593466	0.497543	0.0810921	-0.557895	0.81376	-0.216206	-0.82439	0.343625	-0.0016797	-0.527794	0.344041	0.114388	-0.49916	0.513833	0.291119	-0.608601	1.14708	0.204523	-0.565574	0.89756	0.259862	0.194761	0.716784	-0.412252	-0.511026	-0.32519	0
6	05:02:00	565200	EBOV-Cyno-Aero-1	e1004	-0.19064	-0.552	0.00928028	-0.174627	-0.564275	0.0710383	-0.198401	-0.549539	0.0280765	-0.0017774	-0.414716	0.472398	0.232675	-0.3736	0.885581	0.388194	-0.0673041	1.03246	-0.182818	-0.748693	0.376201	-0.186634	-0.663022	0.264764	-0.174561	-0.689326	0.406001	0.406901	0.062554	0.898988	0.160281	-0.622169	0.825872	0.556235	0.0542034	1.05766	-0.815227	-1.29223	-0.25544	0
6	05:32:00	567000	EBOV-Cyno-Aero-1	e1004	0.179327	-0.390756	0.711499	0.141095	-0.441026	0.687604	0.22255	-0.355197	0.764289	0.0117445	-0.293911	0.365068	-0.269796	-0.996903	0.387001	-0.142618	-0.634748	0.364914	-0.320558	-0.736801	0.126722	0.0312592	-0.804743	0.740213	-0.0486865	-0.984479	0.447766	0.0181167	-0.385	0.43935	0.253755	-0.467441	0.85824	-0.275872	-0.981148	0.589494	-0.604943	-1.1222	-0.0210609	0
6	06:02:00	568800	EBOV-Cyno-Aero-1	e1004	-0.165691	-0.791063	0.457594	-0.177467	-0.842603	0.4468	-0.112994	-0.725374	0.505475	0.00459394	-0.355522	0.362942	0.0223447	-0.997918	0.780941	0.341102	-0.390381	0.986821	-0.58753	-1.23375	-0.00217498	0.0154208	-0.657557	0.666271	-0.0351206	-0.779485	0.532212	0.532307	-0.008608	0.662476	0.546397	-0.241615	1.36081	-0.0790052	-0.689833	0.607938	-0.353028	-0.530968	-0.185352	0
6	06:32:00	570600	EBOV-Cyno-Aero-1	e1004	-0.291025	-0.812505	0.137484	-0.283798	-0.873292	0.188622	-0.260042	-0.785414	0.128616	0.00629205	-0.357372	0.367191	-0.175798	-1.05602	0.676946	0.164183	-0.407904	0.73056	-0.494353	-1.20815	0.0905769	0.17094	-0.575833	0.802154	0.149135	0.0269202	0.509065	0.49002	0.0606128	0.925737	0.474219	-0.301355	1.37154	0.223519	-0.190728	0.746025	-0.517101	-0.701591	-0.30979	0
6	07:02:00	572400	EBOV-Cyno-Aero-1	e1004	1.36244	0.983882	1.80758	1.36616	0.985668	1.80649	1.33756	0.927938	1.80644	0.0119987	-0.439037	0.469579	-0.853666	-1.39673	-0.379218	-1.45728	-1.81975	-1.15506	1.37132	1.16482	1.613	0.125773	-0.627625	0.946586	-0.027471	-0.416253	0.505538	-1.44604	-1.64977	-1.36272	-1.13247	-1.24943	-1.06426	0.380809	0.0442848	0.858237	0.141406	-0.573192	0.646217	0
6	07:32:00	574200	EBOV-Cyno-Aero-1	e1004	1.34592	0.802501	1.9579	1.34001	0.806096	1.93982	1.26814	0.706652	1.8809	-0.0315052	-0.547956	0.416338	-0.847786	-1.31483	-0.437342	-1.42915	-1.76107	-1.11066	1.4089	1.04575	1.79006	0.180592	-0.204501	0.818268	-0.166305	-0.456777	0.551238	-1.51268	-1.69594	-1.31448	-1.16757	-1.3677	-0.998244	0.500793	-0.0908189	0.578705	1.37855	1.23613	1.82986	0
6	08:02:00	576000	EBOV-Cyno-Aero-1	e1004	0.833715	0.339793	1.31628	0.837957	0.345617	1.31966	0.818342	0.282299	1.35178	0.0102578	-0.391474	0.411639	-0.498252	-0.97474	-0.0295203	-0.950495	-1.29784	-0.608554	0.838068	0.478073	1.16955	0.141069	-0.916967	0.937433	0.120361	-0.492687	0.454477	-0.986859	-1.16766	-0.810479	-0.78137	-0.999816	-0.58118	0.191905	-0.0148848	0.285027	1.43461	1.39222	1.49073	0
6	08:32:00	577800	EBOV-Cyno-Aero-1	e1004	0.357673	-0.0676063	0.754465	0.374069	-0.0360753	0.763198	0.332615	-0.137607	0.777918	0.0151903	-0.386082	0.417694	-0.321307	-0.804606	0.148427	-0.703555	-1.05129	-0.372013	0.51035	0.154499	0.846665	0.0249467	-0.859937	0.951986	-0.0686234	-0.447999	0.570595	-0.794126	-1.00957	-0.562564	-0.636194	-0.896934	-0.402463	0.341284	-0.164948	0.541027	1.65548	1.63022	1.69109	0
6	09:02:00	579600	EBOV-Cyno-Aero-1	e1004	0.617091	-0.0389933	1.27464	0.611623	-0.0203178	1.24805	0.600955	-0.0824337	1.28059	0.012756	-0.277298	0.32172	-0.363372	-0.838334	0.156363	-0.601113	-1.01136	-0.162366	0.266615	-0.0712036	0.650176	0.0402922	-0.919982	1.08013	0.00680328	-0.452045	0.510305	-0.557766	-0.813571	-0.271105	-0.345347	-0.66212	-0.128598	-0.341807	-0.503853	-0.149777	1.72489	1.66248	1.81917	0
6	09:32:00	581400	EBOV-Cyno-Aero-1	e1004	0.536054	-0.0835458	1.11683	0.512669	-0.0864123	1.05674	0.532892	-0.11313	1.13407	0.0112494	-0.372109	0.388947	-0.263455	-0.774961	0.289	-0.600546	-1.17419	-0.011395	0.356316	-0.0359148	0.816617	-0.080746	-0.850966	0.892253	0.00927025	-0.420286	0.578575	-0.651542	-1.02977	-0.159471	-0.373713	-0.754155	-0.134171	-0.0182857	-0.393673	0.328253	1.18422	1.06061	1.27599	0
6	10:02:00	583200	EBOV-Cyno-Aero-1	e1004	0.413246	-0.0780877	0.921522	0.389105	-0.104099	0.899543	0.407501	-0.127387	0.952095	-0.00608599	-0.44068	0.427832	0.0412571	-0.446545	0.608585	-0.214157	-0.665726	0.246346	0.274343	-0.103138	0.705708	-0.1934	-0.954471	0.528446	0.00106548	-0.477299	0.443321	-0.42555	-0.717163	-0.1214	-0.385719	-0.790944	-0.120389	-0.152059	-0.501083	0.354135	1.16117	1.07106	1.25296	0
6	10:32:00	585000	EBOV-Cyno-Aero-1	e1004	0.255866	-0.458981	0.908786	0.213112	-0.496851	0.858637	0.28331	-0.488238	0.947459	0.00337731	-0.438907	0.45688	0.134172	-0.353953	0.749803	0.0213712	-0.506445	0.613385	0.188068	-0.224368	0.733728	-0.0781503	-0.768053	0.681446	-0.0428634	-0.607475	0.423106	-0.197677	-0.574144	0.232046	-0.228305	-0.738377	0.0292887	-0.303634	-0.548426	0.13218	0.942376	0.882365	1.06314	0
6	11:02:00	586800	EBOV-Cyno-Aero-1	e1004	0.79283	-0.12047	1.43948	0.620788	-0.25235	1.30021	0.902664	-0.126253	1.23695	0.000698117	-0.455917	0.432073	0.20485	-0.255257	0.821091	-0.122054	-0.691335	0.452013	0.68581	-0.0479284	1.45088	0.0580112	-0.638421	0.895532	0.200451	-0.0484696	0.913496	-0.544439	-1.05758	0.147985	-0.55684	-1.2159	-0.142686	0.328733	-0.315665	1.18877	0.333173	0.566422	0.986521	0
6	11:32:00	588600	EBOV-Cyno-Aero-1	e1004	1.70062	1.06327	2.07129	-0.259905	-1.5218	1.17033	2.93446	0.74033	4.27868	-0.037859	-0.659202	0.392019	2.84099	2.49783	3.24096	3.06276	2.70513	3.48126	0.622516	0.461974	0.735457	-1.16811	-1.37646	-0.895213	1.23776	0.874623	1.84215	1.44242	1.20983	1.72756	-0.6441	-0.729618	-0.534019	0.4356	-0.00760606	1.06301	-1.74763	-3.21827	-0.335464	0
0	16:32:00	1800	EBOV-Cyno-Aero-1	e1005	1.38908	0.629565	2.06681	1.29199	0.516314	1.99629	1.48736	0.790476	2.12105	-0.0034535	-0.234034	0.255066	0.193624	-0.585263	0.929032	0.284577	-0.488304	1.00214	-0.387109	-1.00919	0.218842	0.662755	-0.0917889	1.34656	0.128562	-0.183154	1.01779	0.418006	-0.349822	1.12709	0.379271	-0.280588	1.01711	-0.832576	-1.40668	-0.348801	-1.49818	-1.85409	-1.15543	0
0	17:02:00	3600	EBOV-Cyno-Aero-1	e1005	0.521474	0.0815478	0.90275	0.400617	-0.0558798	0.789174	0.697546	0.270208	1.07233	0.0104304	-0.110555	0.134875	0.481443	-0.284833	1.19424	0.868332	0.184809	1.50682	-1.34214	-1.94756	-0.851835	0.829384	0.176527	1.54215	0.383444	-0.134301	0.986059	1.32708	0.815079	1.97916	1.44109	0.792653	2.1606	-0.80136	-1.32489	-0.523244	-1.90312	-1.96439	-1.82036	0
0	17:32:00	5400	EBOV-Cyno-Aero-1	e1005	0.336814	-0.41148	1.04468	0.262661	-0.489476	0.970262	0.446333	-0.256523	1.14266	0.0133327	-0.101632	0.139311	0.511692	-0.141307	1.16482	0.808383	0.215232	1.41229	-1.14948	-1.64856	-0.76914	0.823401	0.253913	1.48915	0.369873	-0.211634	0.897686	1.08653	0.502927	1.51974	1.19493	0.690651	1.76375	-1.10821	-1.51778	-0.631965	-2.07223	-2.25213	-1.87744	0
0	18:02:00	7200	EBOV-Cyno-Aero-1	e1005	-0.560065	-1.19541	-0.201871	-0.584687	-1.20702	-0.218389	-0.482531	-1.14899	-0.0996013	0.00744364	-0.113854	0.136239	0.604988	0.0281743	1.2075	0.881536	0.464268	1.36354	-0.953793	-1.37634	-0.595321	1.15717	0.465689	1.78032	0.295955	-0.539489	0.657029	1.03055	0.668157	1.39974	1.01345	0.503447	1.521	-0.883288	-0.992957	-0.810732	-1.87515	-2.23849	-1.55069	0
0	18:32:00	9000	EBOV-Cyno-Aero-1	e1005	-0.185278	-0.741108	0.0903429	-0.158514	-0.709592	0.123373	-0.21536	-0.817256	0.0685642	0.00116073	-0.386713	0.410733	0.115458	-0.567789	0.790425	0.294556	-0.288635	0.886697	-0.433918	-0.922296	-0.0321685	0.972587	0.277439	1.71293	0.0261285	-0.856684	0.469982	0.441246	0.00734807	0.908975	0.408965	-0.0700521	0.910076	-0.276287	-0.507648	-0.295947	-1.80174	-1.98103	-1.64687	0
0	19:02:00	10800	EBOV-Cyno-Aero-1	e1005	0.166631	-1.15825	1.3539	0.117907	-1.20893	1.31222	0.265911	-1.08594	1.44516	-0.00668989	-0.31284	0.331222	0.120352	-0.615429	0.801355	0.366057	-0.503468	1.20725	-0.442993	-1.4249	0.263602	0.0166261	-0.671319	0.683831	-0.101964	-0.942692	0.556508	0.620779	-0.401855	1.62738	0.578611	-0.345914	1.52471	0.0511045	-0.706835	0.174347	-1.50324	-1.57721	-1.44912	0
0	19:32:00	12600	EBOV-Cyno-Aero-1	e1005	0.876591	0.282569	1.42345	0.751896	0.13392	1.3074	1.0783	0.520715	1.58622	0.00332673	-0.346737	0.39428	0.00866443	-0.647423	0.592215	0.227577	-0.37164	0.825107	-0.559166	-1.161	-0.210854	0.528982	-0.298172	1.27347	0.179646	-0.803796	0.579029	0.527861	0.11501	1.07797	0.59689	0.130194	1.24334	0.385285	0.0921417	0.528797	-1.21239	-1.25453	-1.1758	0
0	20:02:00	14400	EBOV-Cyno-Aero-1	e1005	0.799387	0.240419	1.21057	0.738328	0.171357	1.15268	0.881965	0.316944	1.31171	0.00541428	-0.228341	0.273931	-0.207412	-1.17304	0.430466	-0.17429	-1.17446	0.412267	-0.269573	-0.769384	0.168139	0.153175	-0.619622	0.662507	0.0971864	-1.00314	0.475035	-0.0673262	-0.859433	0.406769	0.252415	-0.239457	0.762719	0.0576315	-0.403745	0.309581	-0.539034	-0.84471	-0.214062	0
0	20:32:00	16200	EBOV-Cyno-Aero-1	e1005	0.874555	0.383367	1.28456	0.85427	0.360753	1.26512	0.888117	0.378589	1.3083	0.00546275	-0.268324	0.318575	-0.246432	-1.16407	0.47102	-0.403617	-1.29334	0.270168	0.293555	-0.226669	0.611489	-0.162122	-0.853905	0.396515	-0.168912	-1.15242	0.223041	-0.548674	-1.2388	0.0270865	-0.325075	-0.675912	0.151791	0.150889	-0.100285	0.310648	0.314085	0.114042	0.511892	0
0	21:02:00	18000	EBOV-Cyno-Aero-1	e1005	1.15823	0.54552	1.73178	1.11051	0.502727	1.68326	1.21686	0.595799	1.78443	-0.0668264	-0.29388	0.28943	-0.294636	-1.11159	0.416615	-0.68128	-1.46855	-0.013881	0.788115	0.204821	1.33686	-0.210634	-0.918999	0.569044	-0.430919	-1.01504	0.24592	-1.00298	-1.66116	-0.519961	-0.783461	-1.26837	-0.313739	1.06812	0.194087	2.15147	0.790986	0.64908	0.961613	0
0	21:32:00	19800	EBOV-Cyno-Aero-1	e1005	0.0927672	-0.253196	0.400703	0.114879	-0.251607	0.44361	0.0478163	-0.280094	0.341238	0.00817805	-0.296085	0.329681	-0.134736	-0.915227	0.536706	-0.304219	-1.04141	0.347818	0.452112	0.0856131	0.727368	-0.284876	-0.944713	0.399824	-0.343932	-1.27623	0.126553	-0.477646	-1.1008	0.0984733	-0.484793	-0.748836	-0.16859	0.441057	0.186279	0.612462	0.765835	0.391779	1.02644	0
0	22:02:00	21600	EBOV-Cyno-Aero-1	e1005	0.297231	-0.0810685	0.612488	0.330086	-0.0499699	0.640692	0.220973	-0.154101	0.544137	0.00344231	-0.233163	0.281797	-0.195611	-1.11172	0.489198	-0.336708	-1.16802	0.257927	0.368048	0.0184055	0.654208	-0.392371	-0.804896	0.134132	-0.199754	-1.20893	0.175541	-0.464951	-1.00221	-0.0479616	-0.40521	-0.670143	-0.104555	0.165208	-0.15404	0.548638	1.42425	1.37082	1.50386	0
0	22:32:00	23400	EBOV-Cyno-Aero-1	e1005	-0.125846	-0.480368	0.222875	-0.113826	-0.475125	0.240699	-0.150147	-0.505223	0.17246	0.00202929	-0.254611	0.29899	0.0276161	-0.571573	0.580532	-0.105299	-0.659807	0.422631	0.458352	0.0635539	0.804832	0.0532297	-0.714117	0.65472	-0.343564	-1.36492	0.164318	-0.271282	-0.672202	0.232365	-0.499855	-0.838342	-0.160929	0.159152	0.0621913	0.278856	0.780331	0.243164	1.25016	0
0	23:02:00	25200	EBOV-Cyno-Aero-1	e1005	0.396504	0.306685	1.24825	0.375736	0.292016	1.21918	0.423911	0.199933	1.32032	-0.00356924	-0.278228	0.336044	-0.125107	-0.90487	0.614948	-0.217321	-1.07353	0.634531	0.363454	-0.23352	1.03186	-0.295872	-0.810333	0.183671	-0.433583	-1.67804	0.0261828	-0.297908	-1.13291	0.449401	-0.321165	-0.93433	0.115544	-0.29469	-0.632017	0.00734505	0.212887	-0.237577	0.709604	0
0	23:32:00	27000	EBOV-Cyno-Aero-1	e1005	1.05078	0.288026	1.74836	1.03017	0.269106	1.71877	1.04364	0.298901	1.739	-0.0140953	-0.280229	0.312577	-0.193788	-1.12982	0.576032	-0.806503	-1.69805	-0.185926	1.27525	0.365442	2.62132	-0.407406	-0.878426	0.0689931	-0.813184	-1.56514	0.0901334	-1.48862	-2.34514	-0.938166	-1.21048	-2.30224	-0.478919	0.534618	-0.209641	0.569223	1.094	1.08295	1.291	0
0	00:02:00	28800	EBOV-Cyno-Aero-1	e1005	0.882013	0.45107	1.27667	0.8551	0.425974	1.23841	0.904916	0.452494	1.33539	-0.0211519	-0.288414	0.32838	-0.40602	-1.10592	0.218899	-0.961255	-1.57539	-0.414955	1.38689	0.910606	1.9158	-0.342036	-1.0206	0.254	-1.0126	-1.27765	0.153645	-1.40518	-1.8054	-1.05724	-1.34569	-1.75948	-0.985623	0.893658	0.108632	1.37185	0.9506	0.6825	1.17687	0
0	00:32:00	30600	EBOV-Cyno-Aero-1	e1005	0.23069	-0.348337	0.686397	0.253438	-0.318304	0.697744	0.175588	-0.428058	0.653649	0.00167831	-0.21831	0.263895	-0.0931875	-0.95695	0.611787	-0.505252	-1.34895	0.186	1.16584	0.756811	1.41029	-0.36708	-1.08899	0.168295	-0.732624	-1.5876	0.129112	-1.02546	-1.57698	-0.637353	-1.11128	-1.33391	-0.790505	0.155695	0.0165593	0.27127	1.52873	1.3687	1.68416	0
0	01:02:00	32400	EBOV-Cyno-Aero-1	e1005	0.00885448	-0.678943	0.705094	0.0177502	-0.651406	0.70926	-0.00658411	-0.693346	0.684586	0.00851853	-0.2646	0.312519	0.332355	-0.321694	0.920959	-0.151164	-0.804762	0.441815	1.10004	0.807319	1.40407	0.456164	-0.223987	1.08838	-0.669567	-1.73805	0.108218	-0.719467	-1.28852	-0.348965	-1.03234	-1.28589	-0.823599	0.0329426	-0.153156	0.277227	0.927617	0.378878	1.42053	0
0	01:32:00	34200	EBOV-Cyno-Aero-1	e1005	0.308629	-0.788478	1.23251	0.354114	-0.700643	1.25628	0.203712	-0.946787	1.16672	-0.010627	-0.303975	0.336199	0.132905	-0.544427	0.811439	-0.362297	-1.12368	0.405407	1.34291	0.772421	1.76878	0.189623	-0.734621	1.01531	-0.879626	-1.72561	0.0462459	-0.990163	-1.72298	-0.357474	-1.28067	-1.64976	-0.84237	0.0802291	-0.123045	0.111486	0.299509	-0.110809	0.799336	0
0	02:02:00	36000	EBOV-Cyno-Aero-1	e1005	0.159252	-0.250946	0.486834	0.200416	-0.18429	0.513871	0.0740941	-0.358987	0.409614	0.0731672	-0.0632254	0.225181	-0.134755	-0.939083	0.483979	-0.611016	-1.33306	-0.0496997	1.0682	0.761715	1.28675	-0.249073	-0.769432	0.267123	-0.761623	-1.80068	0.0884495	-1.03363	-1.53379	-0.601057	-1.0517	-1.24258	-0.815179	-0.153192	-0.554246	0.0293782	1.48808	1.35801	1.6383	0
0	02:32:00	37800	EBOV-Cyno-Aero-1	e1005	-0.789439	-1.45675	-0.13991	-0.761597	-1.44547	-0.0935073	-0.808336	-1.43356	-0.214584	0.0512282	-0.142872	0.26773	0.445685	-0.167055	1.03999	0.17142	-0.534189	0.847774	0.839787	0.175586	1.34778	0.210719	-0.538647	0.852325	-0.621967	-2.02344	-0.0732901	-0.321738	-1.04532	0.437244	-0.825565	-1.31127	-0.267476	-0.382681	-0.548916	-0.140838	1.15663	0.931372	1.31673	0
0	03:02:00	39600	EBOV-Cyno-Aero-1	e1005	0.00930084	-0.295842	0.2268	0.0657369	-0.230007	0.274325	-0.0989197	-0.417865	0.123645	0.0842014	-0.0635885	0.240696	0.137819	-0.370484	0.607293	-0.222948	-0.648844	0.161998	0.846957	0.559812	1.07246	0.686475	-0.0754928	1.31501	-0.653133	-1.85666	-0.0335038	-0.596135	-0.895818	-0.272901	-0.834905	-1.02546	-0.616521	-0.0976199	-0.355433	0.196113	0.247655	0.0821999	0.363314	0
0	03:32:00	41400	EBOV-Cyno-Aero-1	e1005	-0.712516	-1.74586	0.233965	-0.667703	-1.74324	0.311271	-0.764575	-1.68014	0.0916378	0.0160283	-0.270306	0.349334	0.687615	0.0589163	1.27601	0.521416	-0.206616	1.20503	0.51102	-0.13408	1.08317	0.427113	-0.213168	0.988757	-0.582039	-1.89634	-0.00108209	0.145573	-0.586052	1.00285	-0.507538	-1.0931	0.0480496	-0.251013	-0.566559	-0.00145542	-0.125183	-0.415288	0.195397	0
0	04:02:00	43200	EBOV-Cyno-Aero-1	e1005	0.655302	0.262239	0.986091	0.67166	0.291198	1.00533	0.609982	0.201745	0.962773	-0.00229862	-0.307517	0.377642	-0.0169073	-0.749472	0.572766	-0.581843	-1.22291	-0.0498119	1.41755	1.04596	1.6965	0.145108	-0.817845	0.851466	-0.863147	-1.78013	-0.147289	-1.10136	-1.46425	-0.776842	-1.27788	-1.49404	-1.02003	-0.118532	-0.457559	0.134923	0.467882	-0.232542	1.27286	0
0	04:32:00	45000	EBOV-Cyno-Aero-1	e1005	0.307672	-0.280511	0.827323	0.351009	-0.238331	0.860686	0.218183	-0.356373	0.744	0.00292399	-0.340175	0.386673	-0.0646095	-0.832174	0.597253	-0.799745	-1.513	-0.171463	1.54005	0.948546	1.85134	-0.22384	-1.00773	0.366442	-1.04468	-1.88934	-0.177071	-1.42618	-1.98226	-0.933736	-1.42528	-1.69682	-1.00945	-0.0590698	-0.495155	0.41075	1.43705	1.28941	1.54401	0
0	05:02:00	46800	EBOV-Cyno-Aero-1	e1005	0.334442	-0.181776	1.00251	0.389585	-0.106395	1.04496	0.217791	-0.333086	0.878716	-0.00786865	-0.305231	0.335821	-0.3983	-1.05336	0.246806	-0.812195	-1.39119	-0.154727	1.23939	0.690027	1.78564	-0.392583	-1.23288	0.555081	-1.03672	-1.66978	-0.216232	-1.12865	-1.56554	-0.577428	-1.16266	-1.62617	-0.766085	0.257263	-0.19907	0.702543	1.49783	1.33718	1.55785	0
0	05:32:00	48600	EBOV-Cyno-Aero-1	e1005	1.02272	0.675065	1.36525	1.03878	0.683314	1.38441	0.950738	0.600898	1.29595	-0.0491239	-0.500314	0.445336	-0.889945	-1.49782	-0.327418	-1.36801	-1.84222	-0.924192	1.83461	1.60556	2.06951	-0.512501	-1.40905	0.181254	-1.22998	-1.4525	-0.121784	-1.64715	-1.95713	-1.35855	-1.6352	-1.79321	-1.49347	0.447754	0.130484	0.71949	2.03808	1.85518	2.28329	0
0	06:02:00	50400	EBOV-Cyno-Aero-1	e1005	0.384875	-0.0304298	0.777652	0.401052	-0.00964155	0.787509	0.334578	-0.0845286	0.735992	-0.00584886	-0.257663	0.257831	-1.01577	-1.69097	-0.399179	-1.18599	-1.76042	-0.663387	0.918481	0.604441	1.25819	-0.327254	-0.964786	0.175449	-0.643924	-0.73738	0.306106	-1.17994	-1.54741	-0.809618	-0.840637	-1.09648	-0.61682	0.296188	-0.264027	0.904402	2.13228	2.01611	2.27757	0
0	06:32:00	52200	EBOV-Cyno-Aero-1	e1005	0.463078	0.0173819	0.871314	0.504989	0.0528102	0.930259	0.355853	-0.0993613	0.787549	-0.0388704	-0.372871	0.372226	-0.856216	-1.59459	-0.105433	-1.05242	-1.70759	-0.402811	1.00277	0.573676	1.41964	-0.705039	-1.11395	-0.2452	-0.590783	-1.07489	0.210508	-1.14355	-1.61026	-0.643801	-0.910717	-1.24155	-0.598371	-0.289197	-0.980606	0.435499	2.17642	2.0452	2.30575	0
0	07:02:00	54000	EBOV-Cyno-Aero-1	e1005	0.27142	-0.379914	0.833247	0.396325	-0.261411	0.968122	0.0230821	-0.614342	0.591569	-0.00899528	-0.309231	0.31627	-0.852737	-1.54187	-0.159935	-1.05363	-1.68063	-0.467267	1.00954	0.49254	1.50773	-0.728049	-1.18937	-0.470228	-0.415787	-0.577899	0.4092	-1.18762	-1.68131	-0.710302	-0.946606	-1.35935	-0.54415	0.188424	-0.0369313	0.602883	1.88489	1.77701	2.04898	0
0	07:32:00	55800	EBOV-Cyno-Aero-1	e1005	-0.0080047	-0.648737	0.568193	0.135991	-0.506674	0.712955	-0.265252	-0.914715	0.312811	-0.0168907	-0.361104	0.329524	-0.794975	-1.46464	-0.157555	-0.889593	-1.5217	-0.299667	0.475491	-0.0483396	0.99837	-0.512951	-0.927623	-0.194648	-0.280525	-0.599755	0.444226	-0.962875	-1.58579	-0.492363	-0.51194	-1.03573	-0.0256187	-0.377693	-1.06949	0.383956	1.6294	1.54315	1.69697	0
0	08:02:00	57600	EBOV-Cyno-Aero-1	e1005	-0.461705	-1.21983	0.0496707	-0.292655	-1.04713	0.199272	-0.732668	-1.48384	-0.203379	-0.0127571	-0.296258	0.30198	-0.531232	-1.17428	0.101892	-0.505082	-1.0899	0.0783497	-0.0322713	-0.410889	0.2745	-0.353021	-0.735263	0.0367284	-0.0879743	-0.46475	0.489627	-0.42321	-0.907166	0.110569	-0.0239444	-0.349071	0.343663	0.679055	0.240746	1.19132	1.60215	1.5222	1.66056	0
0	08:32:00	59400	EBOV-Cyno-Aero-1	e1005	0.473765	-0.360908	1.17126	0.533367	-0.2689	1.21498	0.300393	-0.568201	1.03236	-0.0433431	-0.495885	0.363548	-0.673248	-1.188	-0.186678	-0.671839	-1.13922	-0.244584	0.508335	0.0379547	0.969187	-0.0768818	-0.582398	0.3806	-0.318323	-0.515597	0.544089	-0.624461	-1.1001	-0.31553	-0.525284	-0.944828	-0.123141	0.166834	-0.31293	0.899822	1.36538	1.20719	1.46199	0
0	09:02:00	61200	EBOV-Cyno-Aero-1	e1005	0.3346	-0.431907	0.992829	0.414569	-0.352656	1.07363	0.176779	-0.561882	0.815997	-0.029113	-0.403788	0.356408	-0.720106	-1.3425	-0.152403	-0.764845	-1.35152	-0.229845	0.587994	-0.138853	1.29272	-0.212456	-0.860585	0.378035	-0.39546	-0.438511	0.62575	-0.780696	-1.33332	-0.343546	-0.564348	-1.24262	0.0768604	0.336549	-0.58875	1.23162	0.921613	0.810845	1.06527	0
0	09:32:00	63000	EBOV-Cyno-Aero-1	e1005	0.3522	-0.0863452	0.76368	0.412767	-0.0221081	0.824024	0.22857	-0.228327	0.652898	-0.000476251	-0.249884	0.235688	-0.509079	-1.23134	0.161121	-0.588739	-1.2832	0.0517827	0.162416	-0.324383	0.557638	-0.0962294	-0.954095	0.555668	-0.268813	-0.699331	0.750813	-0.589752	-1.20621	-0.0601745	-0.183431	-0.535884	0.208415	-0.122261	-0.173036	0.636641	0.996379	0.863368	1.08628	0
0	10:02:00	64800	EBOV-Cyno-Aero-1	e1005	0.915702	0.515237	1.34931	0.8382	0.456651	1.23785	0.727019	0.371321	1.10848	0.00585911	-0.14421	0.163572	0.0272203	-0.781388	0.790977	-0.0636578	-0.799849	0.6244	0.364258	-0.224412	0.939588	0.426423	-0.231862	0.890288	-0.0683261	-0.66489	0.696346	-0.185687	-0.837695	0.40499	-0.344382	-0.836465	0.111008	-0.435342	-0.709005	0.119617	1.33794	1.26776	1.39534	0
0	10:32:00	66600	EBOV-Cyno-Aero-1	e1005	1.02961	0.655891	1.32957	0.979466	0.598385	1.28841	0.960518	0.622598	1.24085	-0.00316258	-0.240995	0.270456	-0.0791729	-0.816112	0.670254	-0.376889	-1.12384	0.373022	1.04858	0.574448	1.4275	-0.169554	-0.728458	0.312159	-0.285174	-0.588773	0.695168	-0.79916	-1.43768	-0.0989439	-0.986063	-1.3121	-0.610669	-0.549188	-0.946976	0.271838	1.3494	1.30173	1.40025	0
1	11:02:00	68400	EBOV-Cyno-Aero-1	e1005	1.19029	0.657295	1.75418	1.17883	0.612934	1.76501	1.17251	0.661655	1.7013	0.0083196	-0.32987	0.348285	-0.122947	-0.76929	0.433024	-0.450397	-1.09386	0.090026	1.21569	0.876147	1.535	-0.22074	-0.84231	0.395481	-0.333592	-0.551141	0.718797	-0.90768	-1.39671	-0.43391	-1.10781	-1.3624	-0.856123	0.526582	0.257173	1.19643	1.60216	1.26931	1.88799	0
1	11:32:00	70200	EBOV-Cyno-Aero-1	e1005	0.678998	-0.0609351	1.38116	0.658453	-0.0723588	1.3724	0.655499	-0.0612955	1.31395	-0.0075798	-0.333873	0.322761	-0.176038	-0.815846	0.41662	-0.485595	-1.13434	0.114256	1.41985	0.898122	1.95776	-0.672053	-1.35328	-0.024746	-0.749437	-0.484822	-0.484822	-0.943909	-1.46172	-0.340309	-1.35539	-1.82374	-0.941468	0.0871092	-0.00742626	0.617148	1.14405	0.867873	1.4296	0
1	12:02:00	72000	EBOV-Cyno-Aero-1	e1005	0.122855	-0.544327	0.810234	0.146895	-0.490016	0.819334	0.0695064	-0.648996	0.786466	0.0106154	-0.171839	0.187352	-0.209335	-0.748376	0.271892	-0.370036	-0.915004	0.171678	0.579876	0.109923	1.22945	-0.746348	-1.40234	-0.236498	-0.657233	-0.700443	-0.700443	-0.504963	-1.13136	0.0477784	-0.509109	-1.06325	-0.189589	0.0360825	-0.665501	0.418538	1.34893	1.17417	1.50344	0
1	12:32:00	73800	EBOV-Cyno-Aero-1	e1005	-0.768564	-1.95437	0.305938	-0.742816	-1.98812	0.411332	-0.781577	-1.83334	0.127051	0.00195475	-0.123921	0.172428	-0.0732036	-0.532351	0.369754	0.113494	-0.318488	0.582885	-0.576401	-1.82364	0.725007	-0.377718	-0.833425	-0.031528	-0.383508	-0.80212	0.732045	0.426022	-0.432941	1.25592	0.698141	-0.738532	1.96945	-0.727725	-1.07617	-0.664483	0.970916	0.749088	1.28086	0
1	13:02:00	75600	EBOV-Cyno-Aero-1	e1005	0.871926	0.503632	1.24978	0.903117	0.536577	1.2897	0.776259	0.398236	1.15818	-0.0119109	-0.246693	0.233386	-0.346211	-0.943074	0.200502	-0.594552	-1.14378	-0.084846	0.939522	0.622398	1.23096	-0.245874	-0.813343	0.312896	-0.608628	-0.449276	-0.449276	-0.867699	-1.26749	-0.451092	-0.886673	-1.13192	-0.638372	0.714979	0.378732	1.10893	0.350269	0.322569	0.401946	0
1	13:32:00	77400	EBOV-Cyno-Aero-1	e1005	0.200333	-0.469639	0.971018	0.264469	-0.400942	1.0419	0.0800731	-0.580719	0.788098	0.00777341	-0.147031	0.22174	-0.218795	-0.779588	0.331282	-0.251231	-0.901481	0.383033	0.261003	-0.7258	1.3578	-0.124413	-0.625975	0.399969	-0.441469	-0.581241	-0.581241	-0.274584	-1.25762	0.545069	-0.164647	-1.26406	0.667642	-0.34731	-1.17573	0.165025	0.583098	0.322365	0.844855	0
1	14:02:00	79200	EBOV-Cyno-Aero-1	e1005	0.385256	-0.791025	1.34519	0.411563	-0.736266	1.37417	0.326761	-0.829267	1.28455	0.000422339	-0.148525	0.190511	-0.115127	-0.707215	0.451106	-0.179658	-0.76893	0.407807	0.295207	-0.929699	1.25005	0.13745	-0.5838	0.79107	-0.486282	-0.871954	-0.871954	-0.228013	-1.11842	0.518192	-0.2218	-1.12111	0.847449	-0.300786	-1.47258	0.796195	0.234101	0.00206812	0.457095	0
1	14:32:00	81000	EBOV-Cyno-Aero-1	e1005	0.605538	0.0303517	1.11263	0.63283	0.0567338	1.14709	0.515582	-0.0403384	1.00234	0.00271095	-0.18189	0.214426	-0.219034	-0.832458	0.376573	-0.395547	-1.01358	0.198247	0.831596	0.227802	1.41873	0.217333	-0.519087	0.878581	-0.564562	-0.508909	-0.508909	-0.652641	-1.24766	-0.0150679	-0.819957	-1.36495	-0.286783	0.248699	-0.160684	0.883603	-0.333987	-0.577119	-0.11059	0
1	15:02:00	82800	EBOV-Cyno-Aero-1	e1005	0.405202	-0.00814054	0.841593	0.458485	0.0378334	0.896668	0.289199	-0.10924	0.704013	0.00426593	-0.154951	0.189998	-0.0634066	-0.626579	0.515028	-0.153506	-0.719857	0.400549	0.366005	0.00324327	0.731739	0.21066	-0.596004	0.751417	-0.288578	-0.306483	-0.306483	-0.300887	-0.761288	0.225473	-0.406411	-0.769649	-0.0671056	-0.0053697	-0.16831	0.477038	0.285076	-0.279656	0.812449	0
1	15:32:00	84600	EBOV-Cyno-Aero-1	e1005	0.00307685	-0.541091	0.542903	0.0705338	-0.473207	0.601837	-0.108272	-0.65975	0.42768	0.00427916	-0.186842	0.20644	0.0425886	-0.606234	0.628445	-0.0973188	-0.730794	0.493753	0.534743	0.0299552	0.892939	0.113859	-0.686446	0.734962	-0.307544	-0.225502	-0.225502	-0.339193	-0.98836	0.302861	-0.547209	-0.900659	-0.0917649	-0.216829	-0.786838	0.449532	0.667703	0.555742	0.766727	0
1	16:02:00	86400	EBOV-Cyno-Aero-1	e1005	0.0477726	-0.487738	0.573701	0.0935648	-0.437019	0.611435	-0.049917	-0.582887	0.469018	-0.00623394	-0.320416	0.287125	-0.144224	-0.80627	0.429176	-0.3186	-0.940842	0.255498	0.640243	0.0757216	1.12668	-0.264254	-1.15598	0.23904	-0.365955	-0.0939623	-0.0939623	-0.562487	-1.08367	-0.137217	-0.623155	-1.06296	-0.142565	0.329107	0.099169	0.83716	0.465441	0.383408	0.531387	0
1	16:32:00	88200	EBOV-Cyno-Aero-1	e1005	-0.619918	-0.965835	-0.28846	-0.529445	-0.888319	-0.181996	-0.742568	-1.07423	-0.417348	0.00287287	-0.173527	0.189517	-0.0630381	-0.692919	0.515847	-0.0200067	-0.62065	0.539335	-0.290688	-0.832931	0.218842	0.00562366	-0.667129	0.483551	-0.176623	-0.183154	-0.183154	0.0594919	-0.560809	0.494125	0.270603	-0.280588	0.817466	-0.307885	-0.361793	0.158267	1.05992	0.729337	1.4605	0
1	17:02:00	90000	EBOV-Cyno-Aero-1	e1005	-0.256423	-0.886037	0.272712	-0.159509	-0.781971	0.379238	-0.403828	-1.01536	0.117347	-0.0154546	-0.243496	0.247364	0.0107151	-0.551839	0.545101	-0.0790572	-0.599386	0.423901	0.318576	-0.201888	0.77435	5.32822e-06	-0.642846	0.722776	-0.310175	-0.134301	-0.134301	-0.200698	-0.68159	0.31619	-0.347727	-0.78048	0.108683	-0.530454	-0.948236	0.449469	0.958646	0.808196	1.15027	0
1	17:32:00	91800	EBOV-Cyno-Aero-1	e1005	-0.937165	-1.6399	-0.307354	-0.882121	-1.63146	-0.204962	-0.986476	-1.58037	-0.454201	0.013736	-0.0748604	0.123248	0.469514	0.0378657	0.927073	0.635579	0.179118	1.12771	-0.682117	-1.46754	-0.0132079	-0.147699	-0.672512	0.562722	0.0879929	-0.211634	0.897686	0.764832	0.0671491	1.37448	0.70333	-0.0843673	1.52529	-0.576747	-1.18831	0.135082	0.604573	0.0981996	1.15414	0
1	18:02:00	93600	EBOV-Cyno-Aero-1	e1005	-0.627991	-0.932626	-0.319318	-0.584375	-0.903803	-0.262331	-0.706763	-1.01552	-0.408134	0.00579597	-0.098697	0.121082	0.433103	-0.0208167	0.868389	0.571438	0.2379	0.915455	-0.66128	-0.993416	-0.414837	0.18848	-0.191628	0.794348	0.0481453	-0.539489	0.657029	0.600217	0.302365	0.912018	0.612041	0.299937	0.991871	-0.562901	-0.750667	-0.469874	-0.848822	-1.12342	-0.602364	0
1	18:32:00	95400	EBOV-Cyno-Aero-1	e1005	0.698229	0.221468	1.01048	0.716647	0.247364	1.02032	0.648796	0.142607	0.969454	-0.00607636	-0.328363	0.371833	0.184595	-0.401879	0.743242	-0.24189	-0.790504	0.337556	0.903039	0.430177	1.12019	0.234484	-0.440307	0.995185	-0.335407	-0.856684	0.469982	-0.742222	-1.0746	-0.353303	-0.873009	-1.09919	-0.51111	0.132677	-0.297363	0.547387	-0.669465	-0.839308	-0.52371	0
1	19:02:00	97200	EBOV-Cyno-Aero-1	e1005	-0.132667	-0.927158	0.68184	-0.163962	-0.980949	0.656753	-0.0721718	-0.818118	0.699363	0.00923454	-0.232332	0.299019	0.173698	-0.435802	0.753777	0.0774318	-0.635765	0.766475	0.28477	-0.346783	0.81976	0.171328	-0.671319	0.683831	-0.0950135	-0.942692	0.556508	-0.11122	-0.955282	0.704999	-0.269518	-0.841079	0.259289	0.0694925	-0.396287	0.726191	-0.661669	-0.962351	-0.411536	0
1	19:32:00	99000	EBOV-Cyno-Aero-1	e1005	-0.0342902	-0.419961	0.26821	-0.031816	-0.425177	0.272844	-0.036839	-0.402771	0.266967	-0.00284189	-0.269548	0.31709	0.0766475	-0.482084	0.63904	0.0747821	-0.468149	0.628652	-0.0665841	-0.437638	0.210544	0.377488	-0.298172	0.959139	-0.00686415	-0.803796	0.579029	0.0283922	-0.462766	0.500194	0.00573506	-0.302696	0.37756	0.173017	-0.0448813	0.47606	-0.814273	-0.900217	-0.742742	0
1	20:02:00	100800	EBOV-Cyno-Aero-1	e1005	-0.50358	-0.901254	-0.196086	-0.463562	-0.873357	-0.154952	-0.559753	-0.961208	-0.228471	-0.00434712	-0.246279	0.291869	0.0885537	-0.665207	0.729688	0.104124	-0.680557	0.732901	-0.0619702	-0.564301	0.324392	-0.235593	-0.940154	0.341975	0.0849828	-1.00314	0.475035	0.13002	-0.648399	0.617803	0.0304416	-0.393638	0.531447	-0.347155	-0.700422	-0.0625623	0.0673132	-0.183298	0.385824	0
1	20:32:00	102600	EBOV-Cyno-Aero-1	e1005	-0.156269	-0.437985	0.344655	-0.121172	-0.389658	0.386847	-0.223268	-0.542492	0.2704	0.00393225	-0.36614	0.396828	0.439869	-0.119236	0.970369	0.450838	-0.136431	1.02708	-0.00270356	-0.462309	0.54274	0.497597	-0.228695	1.02172	-0.0131174	0.223041	0.223041	0.344595	-0.334594	0.750448	-0.022209	-0.612243	0.406469	-0.159611	-0.66015	0.464594	-0.405788	-0.7977	-0.101461	0
1	21:02:00	104400	EBOV-Cyno-Aero-1	e1005	0.0548815	-0.4182	0.476506	0.0693484	-0.394518	0.488588	0.019099	-0.474123	0.446678	0.0107074	-0.229068	0.276468	0.497909	-0.0687757	1.03513	0.494807	-0.0574372	1.01562	-0.0114579	-0.531005	0.204821	0.421	-0.323782	1.16426	-0.00918725	0.24592	0.24592	0.341565	-0.0308772	0.784262	-0.0279102	-0.313739	0.44997	-0.294498	-0.782224	0.0622858	-0.630422	-0.739952	-0.514234	0
1	21:32:00	106200	EBOV-Cyno-Aero-1	e1005	0.233197	-0.681961	1.01252	0.232099	-0.635692	0.983894	0.227647	-0.740422	1.05748	0.00336997	-0.296085	0.329681	0.344833	-0.212826	0.912512	0.39551	-0.271388	1.09836	-0.15279	-0.811598	0.527477	0.538781	-0.272445	1.07209	-0.0759709	0.126553	0.126553	0.367138	-0.415502	1.29775	0.168763	-0.574762	0.759804	-0.27195	-0.880467	0.405754	-1.06523	-1.31388	-0.798215	0
1	22:02:00	108000	EBOV-Cyno-Aero-1	e1005	0.683309	0.227951	1.07824	0.642044	0.192003	1.02637	0.736564	0.282422	1.13913	-0.00067957	-0.352	0.361021	0.184685	-0.400155	0.703616	0.0512595	-0.471107	0.514845	0.307455	0.00343066	0.587449	1.06639	0.447141	1.69918	0.00218075	0.175541	0.175541	-0.148067	-0.525085	0.270121	-0.352276	-0.613584	-0.0904153	-0.204867	-0.6007	0.108411	-0.894686	-0.944142	-0.851012	0
1	22:32:00	109800	EBOV-Cyno-Aero-1	e1005	0.323807	-0.658929	1.28221	0.326218	-0.654049	1.30363	0.321612	-0.643182	1.25822	-0.0059366	-0.289211	0.31629	-0.0282444	-0.765647	0.704854	-0.0839406	-0.919218	0.76227	0.402071	-0.393187	0.991536	0.243477	-0.714117	0.996929	-0.147204	-1.36492	0.164318	-0.136635	-0.973724	0.835409	-0.369948	-0.994668	0.308049	-0.0212402	-0.461496	0.670799	-0.939156	-1.16663	-0.814179	0
1	23:02:00	111600	EBOV-Cyno-Aero-1	e1005	0.432328	0.0770487	0.78492	0.437507	0.0904099	0.77678	0.406933	0.0155296	0.795633	0.00325941	-0.298704	0.356519	-0.592015	-1.30461	0.00602245	-0.704803	-1.3361	-0.198443	0.420232	0.067948	0.788945	-0.260686	-0.810333	0.183671	-0.312795	0.0261828	0.0261828	-0.683072	-1.13291	-0.341756	-0.440201	-0.751743	-0.158336	-0.500695	-1.23686	0.234091	0.94041	0.709604	1.22266	0
1	23:32:00	113400	EBOV-Cyno-Aero-1	e1005	-0.269207	-0.708699	0.104293	-0.220373	-0.662676	0.16524	-0.343811	-0.792725	0.0267605	0.00881118	-0.280229	0.312577	0.182473	-0.421233	0.743041	0.0282943	-0.536266	0.55818	0.317189	-0.14679	0.586359	0.0433834	-0.562619	0.700606	-0.113778	0.0901334	0.0901334	-0.224268	-0.762294	0.292938	-0.381805	-0.693428	0.0573524	-0.268775	-0.732287	0.395564	0.876473	0.426773	1.33901	0
1	00:02:00	115200	EBOV-Cyno-Aero-1	e1005	-0.0431371	-0.611878	0.662101	-0.0283551	-0.58555	0.70464	-0.0575789	-0.692342	0.632782	-0.00364635	-0.243283	0.283249	0.371054	-0.140052	0.883325	0.271953	-0.306753	0.864091	0.32817	-0.409744	0.601932	0.488371	-0.3833	1.20995	0.0720225	0.153645	0.153645	0.0800424	-0.487214	0.795341	-0.308553	-0.712497	0.334484	0.166073	-0.322352	0.794623	0.0882169	-0.00608373	0.258756	0
1	00:32:00	117000	EBOV-Cyno-Aero-1	e1005	0.298087	-0.216522	0.707052	0.259907	-0.24821	0.666484	0.354312	-0.163678	0.776523	-0.0039078	-0.407748	0.41889	0.0597054	-0.455282	0.573251	-0.162825	-0.63166	0.343186	0.613435	0.165567	0.967254	0.468175	-0.146027	1.11126	-0.438322	-1.5876	0.129112	-0.48726	-0.825279	-0.0735771	-0.628521	-0.971639	-0.2471	-0.0301241	-0.178173	0.175091	-0.578915	-0.638828	-0.538452	0
1	01:02:00	118800	EBOV-Cyno-Aero-1	e1005	0.450315	-0.168982	0.811541	0.438673	-0.172807	0.800636	0.46167	-0.159033	0.824814	0.00231878	-0.344755	0.376643	-0.39523	-0.952254	0.134441	-0.56842	-1.07369	-0.0603767	0.405114	-0.06812	0.695838	0.323774	-0.223987	1.08838	-0.336017	-1.73805	0.108218	-0.619621	-0.975338	-0.192372	-0.442696	-0.73114	-0.0376953	0.0803115	-0.329218	0.291381	-0.563573	-0.662777	-0.458166	0
1	01:32:00	120600	EBOV-Cyno-Aero-1	e1005	-0.25805	-1.08612	0.566645	-0.250695	-1.10818	0.581062	-0.272304	-1.04275	0.515532	0.000309984	-0.322265	0.336199	0.312175	-0.198676	0.786081	0.299725	-0.289502	0.878433	0.0958789	-0.651956	0.715871	0.184627	-0.384636	1.01531	-0.201864	0.0462459	0.0462459	0.176521	-0.528163	1.00804	-0.111064	-0.791908	0.621034	0.320859	-0.358775	1.08101	-0.923304	-1.15651	-0.633659	0
1	02:02:00	122400	EBOV-Cyno-Aero-1	e1005	0.184529	-0.24008	0.621807	0.185159	-0.220714	0.599994	0.176272	-0.270194	0.610922	0.069479	-0.145627	0.286983	0.00962911	-0.511811	0.489631	-0.0703692	-0.545639	0.368396	0.114489	-0.279609	0.388481	0.498766	-0.0783954	1.30368	0.0661764	0.0884495	0.0884495	-0.165261	-0.601057	0.176217	-0.188204	-0.482754	0.182097	-0.0161682	-0.449257	0.477753	-0.4173	-0.470554	-0.337083	0
1	02:32:00	124200	EBOV-Cyno-Aero-1	e1005	-0.0916972	-0.721206	0.57929	-0.0621121	-0.666345	0.616975	-0.149518	-0.78737	0.480162	0.0454232	-0.179101	0.291883	0.45365	-0.0708321	0.929726	0.392231	-0.189515	0.955197	0.27029	-0.405173	0.825036	0.320227	-0.538647	1.20007	0.0322071	-0.0732901	-0.0732901	0.172773	-0.489359	0.807886	-0.275213	-0.871775	0.336824	-0.159639	-0.590282	0.148615	-0.119499	-0.240748	-0.0159582	0
1	03:02:00	126000	EBOV-Cyno-Aero-1	e1005	0.433368	-0.0708376	1.18907	0.437021	-0.0361722	1.1867	0.412273	-0.134868	1.13526	0.0805822	-0.087611	0.272725	0.141131	-0.390314	0.63828	-0.0718035	-0.599032	0.422852	0.616084	0.0119684	1.18194	0.15725	-0.423119	0.61976	-0.127438	-0.0335038	-0.0335038	-0.322323	-0.771234	-0.0237338	-0.561435	-1.10725	-0.12579	-0.105548	-0.525016	0.267753	-0.00118373	-0.0644682	0.0699775	0
1	03:32:00	127800	EBOV-Cyno-Aero-1	e1005	0.87642	0.437499	1.38088	0.855295	0.431146	1.34861	0.866509	0.412647	1.38845	0.0177553	-0.270306	0.366547	-0.43353	-1.10482	0.165704	-0.795688	-1.42756	-0.247746	1.04549	0.565028	1.43121	0.325848	-0.51365	0.988757	-0.438154	-1.89634	-0.00108209	-1.14262	-1.64532	-0.762597	-1.02749	-1.37838	-0.636638	0.302801	-0.101874	0.913627	0.503648	0.150161	0.94179	0
1	04:02:00	129600	EBOV-Cyno-Aero-1	e1005	0.248587	-0.124086	0.555947	0.255767	-0.111319	0.552673	0.230964	-0.185805	0.568084	-0.00241543	-0.287941	0.318914	-0.141553	-0.784424	0.462204	-0.355172	-0.951133	0.21448	0.511829	0.138938	0.723899	0.179988	-0.483983	0.851466	-0.0928645	-0.147289	-0.147289	-0.531179	-0.914324	-0.0894303	-0.553026	-0.761479	-0.244379	0.0339506	-0.204075	0.199495	1.07185	0.82124	1.32931	0
1	04:32:00	131400	EBOV-Cyno-Aero-1	e1005	-0.00790645	-0.292237	0.217656	0.0253717	-0.268487	0.250355	-0.0682406	-0.370451	0.186891	0.00612469	-0.208021	0.254519	0.0535719	-0.500672	0.590696	-0.131231	-0.634002	0.376229	0.276377	-0.0948845	0.556027	0.102588	-0.66419	0.709985	-0.0900191	-0.177071	-0.177071	-0.33605	-0.634158	0.114786	-0.369098	-0.665771	-0.0213682	0.359486	-0.243447	0.658763	1.17389	1.13896	1.23155	0
1	05:02:00	133200	EBOV-Cyno-Aero-1	e1005	-0.159822	-0.901217	0.703803	-0.141551	-0.871142	0.714288	-0.193188	-0.972721	0.672655	0.000264253	-0.260506	0.320913	0.482855	-0.173302	1.15983	0.25302	-0.508246	1.05901	0.486199	-0.1559	1.01045	-0.167044	-0.875291	0.197488	-0.212329	-0.216232	-0.216232	-0.115448	-1.0009	0.693002	-0.496969	-1.03769	0.04873	0.183512	-0.371174	0.586013	1.31609	1.24892	1.39235	0
1	05:32:00	135000	EBOV-Cyno-Aero-1	e1005	-0.202763	-0.609933	0.161943	-0.197179	-0.604625	0.1675	-0.2149	-0.635185	0.168358	0.0121031	-0.230129	0.297962	0.393867	-0.125301	0.87703	0.291891	-0.112799	0.688792	0.0134664	-0.242584	0.186753	0.169524	-0.454869	0.499315	0.0749803	-0.121784	-0.121784	0.122521	-0.161395	0.437183	-0.139464	-0.33197	0.117642	-0.281504	-0.77845	0.868607	0.610002	0.479771	0.734813	0
1	06:02:00	136800	EBOV-Cyno-Aero-1	e1005	0.258309	-0.168229	0.86341	0.256674	-0.164752	0.858252	0.248852	-0.227436	0.857254	-0.0144917	-0.243731	0.236932	-0.0641184	-0.698647	0.529367	-0.163252	-0.816732	0.46505	0.392819	0.194837	0.920421	0.101569	-0.508692	0.631543	-0.12996	-0.73738	0.306106	-0.254284	-0.932582	0.297063	-0.368619	-0.856651	-0.281056	0.382725	-0.425817	1.08028	0.151835	0.0244222	0.278189	0
1	06:32:00	138600	EBOV-Cyno-Aero-1	e1005	0.544506	0.190591	0.932711	0.558728	0.204925	0.938657	0.503459	0.128058	0.915228	0.000807744	-0.350293	0.360936	-0.337086	-0.994547	0.311623	-0.558805	-1.12777	0.00689255	0.788078	0.508836	1.05113	0.0169876	-0.679574	0.623547	-0.559163	-1.07489	0.210508	-0.752019	-1.15925	-0.386078	-0.758717	-0.973558	-0.544773	0.676076	0.342716	1.14742	0.395391	0.196885	0.579576	0
1	07:02:00	140400	EBOV-Cyno-Aero-1	e1005	-0.0402182	-0.634085	0.502234	-0.023238	-0.598463	0.531687	-0.0796036	-0.675735	0.452642	0.0159534	-0.17358	0.233372	-0.230422	-0.925913	0.453796	-0.385026	-0.994264	0.227814	0.473079	-0.0033214	0.939224	-0.248549	-0.829797	0.248908	-0.248709	-0.577899	0.4092	-0.545023	-0.987732	-0.0514043	-0.496261	-0.920398	-0.089518	-0.488874	-0.757911	0.225742	0.668548	0.417169	0.836147	0
1	07:32:00	142200	EBOV-Cyno-Aero-1	e1005	-0.490303	-1.08605	0.0210764	-0.436234	-1.03757	0.0848468	-0.547041	-1.13624	-0.0332135	0.00886949	-0.206815	0.226664	-0.0733737	-0.790425	0.610805	-0.123043	-0.795205	0.528107	0.137196	-0.363613	0.631342	-0.0445265	-0.561136	0.355083	-0.145092	-0.599755	0.444226	-0.187957	-0.804771	0.288657	-0.183622	-0.699029	0.311086	0.094643	-0.493391	0.587544	0.899927	0.732098	1.06071	0
1	08:02:00	144000	EBOV-Cyno-Aero-1	e1005	0.0453993	-0.56828	0.607798	0.113113	-0.508133	0.666239	-0.077319	-0.690299	0.470419	0.0046388	-0.249728	0.268744	-0.178373	-0.808048	0.439389	-0.268228	-0.841902	0.295717	0.475745	0.0374161	0.953715	0.10693	-0.349267	0.615722	-0.150835	-0.46475	0.489627	-0.380288	-0.907166	0.110569	-0.508094	-0.964834	-0.11816	-0.437608	-0.729789	0.326178	1.05287	0.994709	1.10713	0
1	08:32:00	145800	EBOV-Cyno-Aero-1	e1005	-0.0997537	-0.53828	0.305042	0.00418262	-0.424547	0.420923	-0.305424	-0.7725	0.133697	-0.00204046	-0.202586	0.247593	-0.203788	-0.777152	0.353579	-0.238273	-0.75959	0.263244	0.350796	-0.0333819	0.642439	0.0758192	-0.582398	0.3806	-0.254229	-0.515597	0.544089	-0.27457	-0.707814	0.0767543	-0.391303	-0.670933	-0.0546672	-0.128436	-0.494135	0.187358	1.15505	1.02993	1.35121	0
1	09:02:00	147600	EBOV-Cyno-Aero-1	e1005	0.277753	-0.386008	0.964487	0.298573	-0.35028	0.969317	0.219939	-0.4401	0.898353	0.0127794	-0.116147	0.178344	-0.283953	-0.927876	0.349006	-0.373087	-0.977844	0.234064	0.552934	-0.138853	1.17367	-0.136391	-0.612861	0.378035	-0.38744	-0.438511	0.62575	-0.501448	-1.0034	-0.0136203	-0.545453	-1.14112	0.0768604	-0.235717	-0.883086	0.410994	1.19592	1.13796	1.27123	0
1	09:32:00	149400	EBOV-Cyno-Aero-1	e1005	0.589923	0.154276	1.00249	0.583785	0.138379	1.01025	0.573468	0.137321	0.98613	-0.000990311	-0.230462	0.287482	-0.252087	-0.982589	0.459507	-0.391589	-1.09072	0.267845	0.41148	-0.0175073	0.731631	-0.0381009	-0.652142	0.253716	-0.297256	-0.699331	0.750813	-0.537443	-1.04249	-0.0601745	-0.399922	-0.671211	-0.0622393	0.0551322	-0.329225	0.671773	1.3655	1.21741	1.46655	0
1	10:02:00	151200	EBOV-Cyno-Aero-1	e1005	0.105952	-0.266556	0.467242	0.0940751	-0.267661	0.444968	0.0117573	-0.305603	0.312863	-0.0139084	-0.281002	0.273006	-0.277952	-1.00601	0.444118	-0.500792	-1.2008	0.156945	0.691603	0.328488	1.02053	0.00523597	-0.512399	0.609751	-0.297483	-0.66489	0.696346	-0.709136	-1.14837	-0.216352	-0.629462	-0.895682	-0.362728	0.0538895	-0.248735	0.517481	1.30386	0.954597	1.7433	0
1	10:32:00	153000	EBOV-Cyno-Aero-1	e1005	-0.757007	-1.37451	-0.0716879	-0.712202	-1.32855	-0.0109859	-0.786331	-1.36565	-0.177977	-0.00165911	-0.181696	0.203745	-0.289821	-0.899158	0.278875	-0.329399	-0.88864	0.209974	0.170779	-0.586493	0.987037	-0.346512	-0.728458	0.0520048	-0.295519	-0.588773	0.695168	-0.347868	-0.935652	0.235739	-0.139406	-0.961387	0.511626	-0.398277	-0.634826	-0.0644124	1.05755	0.969241	1.14164	0
2	11:02:00	154800	EBOV-Cyno-Aero-1	e1005	-0.0276361	-0.371987	0.300638	0.0209468	-0.330882	0.355549	-0.10911	-0.450246	0.204711	0.015653	-0.128438	0.173711	-0.19887	-0.782649	0.375138	-0.367013	-0.927015	0.165967	0.62016	0.212722	1.03431	-0.183696	-0.84231	0.395481	-0.424896	-0.551141	0.718797	-0.585409	-1.07578	-0.112977	-0.61518	-0.982692	-0.286565	-0.259117	-0.796676	0.233827	0.874247	0.808599	0.940231	0
2	11:32:00	156600	EBOV-Cyno-Aero-1	e1005	-0.282497	-0.713913	0.137941	-0.243028	-0.690104	0.187427	-0.330739	-0.744749	0.0779491	0.00991757	-0.127979	0.166949	0.0065704	-0.677347	0.67641	-0.0362338	-0.703563	0.600973	0.10956	-0.320522	0.465868	0.038592	-0.556158	0.506666	-0.164222	-0.484822	0.807279	-0.114411	-0.714112	0.407296	-0.161555	-0.540437	0.261626	-0.735806	-1.13196	0.0826367	1.22725	1.14023	1.34449	0
2	12:02:00	158400	EBOV-Cyno-Aero-1	e1005	0.43766	0.0923905	0.808484	0.448003	0.101285	0.822588	0.394671	0.0158256	0.779974	-0.0333415	-0.261637	0.270243	-0.0312727	-0.699291	0.589281	-0.211613	-0.837502	0.355179	0.515823	0.173609	0.855086	0.0987614	-0.527958	0.637883	-0.188816	-0.700443	0.722488	-0.432595	-0.836576	0.0477784	-0.509193	-0.790229	-0.244193	-0.0178303	-1.06465	1.26751	0.607103	0.552212	0.661969	0
2	12:32:00	160200	EBOV-Cyno-Aero-1	e1005	-0.331777	-0.735472	0.085107	-0.297042	-0.72294	0.140912	-0.378743	-0.765108	0.021401	-0.00331976	-0.222704	0.263612	-0.185554	-0.884381	0.464869	-0.314415	-1.00534	0.310732	0.387056	-0.072577	0.810249	-0.337978	-0.833425	0.235771	-0.327067	-0.80212	0.732045	-0.469325	-0.995893	0.130012	-0.411822	-0.81172	-0.006645	0.113577	-0.383972	0.809547	0.609121	0.491258	0.68463	0
2	13:02:00	162000	EBOV-Cyno-Aero-1	e1005	-0.783352	-1.51962	0.0792913	-0.779496	-1.46507	0.0845681	-0.76127	-1.55044	0.0868917	0.0119808	-0.142893	0.181485	0.19771	-0.425407	0.807321	0.346542	-0.259824	0.944368	-0.597098	-1.16029	0.143426	-0.0714808	-0.588095	0.538143	0.479361	-0.449276	0.591138	0.501429	-0.287812	1.18171	0.636299	-0.215332	1.12429	-0.956162	-1.54379	-0.125443	0.815448	0.449573	1.10047	0
2	13:32:00	163800	EBOV-Cyno-Aero-1	e1005	-0.324521	-0.894617	0.251117	-0.319749	-0.912954	0.275095	-0.310118	-0.874631	0.238878	-0.00471199	-0.2409	0.26197	-0.0253938	-0.670467	0.593902	-0.0054224	-0.669342	0.619618	0.000118882	-0.549939	0.704499	0.143923	-0.369489	0.656455	-0.129885	-0.581241	0.91786	0.0396302	-0.656727	0.545069	0.00841657	-0.712142	0.483671	-0.954541	-1.42037	-0.259229	0.21638	0.191743	0.264311	0
2	14:02:00	165600	EBOV-Cyno-Aero-1	e1005	-0.516707	-1.82922	0.599447	-0.534905	-1.84319	0.578995	-0.464117	-1.67346	0.622509	0.000893564	-0.140819	0.190511	0.185747	-0.432126	0.765544	0.389969	-0.218595	1.00175	-0.631363	-1.89422	0.466217	0.11005	-0.308826	0.516096	-0.110793	-0.871954	0.83159	0.645653	-0.209192	1.60927	0.691168	-0.488357	1.90203	-0.421154	-1.09053	0.2029	0.0700591	-0.0154329	0.177078	0
2	14:32:00	167400	EBOV-Cyno-Aero-1	e1005	0.21392	-0.298901	0.734899	0.18636	-0.332842	0.723128	0.233549	-0.284573	0.757879	-0.003044	-0.226545	0.259081	0.11909	-0.544022	0.76522	-0.0143321	-0.680541	0.631903	0.621409	0.127864	1.07625	0.212591	-0.519087	0.878581	-0.240737	-0.508909	-0.508909	-0.229908	-0.836797	0.395796	-0.640949	-1.07091	-0.188767	-0.379174	-0.667122	0.428047	-0.0888777	-0.214263	0.0708388	0
2	15:02:00	169200	EBOV-Cyno-Aero-1	e1005	-0.2663	-0.998106	0.365349	-0.27062	-1.0122	0.364679	-0.249638	-0.989904	0.370297	-0.0122907	-0.383298	0.360044	-0.301189	-0.893264	0.207398	-0.343828	-0.913138	0.166763	0.345792	-0.571381	1.06519	-0.44332	-1.13497	0.212448	-0.371055	-0.306483	-0.306483	-0.392498	-0.95864	0.0281212	-0.335426	-1.07074	0.535074	0.363308	-0.326036	0.94419	1.32156	0.459121	1.93667	0
2	15:32:00	171000	EBOV-Cyno-Aero-1	e1005	-0.757205	-1.35663	-0.246909	-0.72303	-1.33996	-0.19256	-0.75694	-1.32886	-0.266718	-0.0141825	-0.311299	0.256222	-0.162511	-0.76108	0.403045	-0.0377696	-0.624087	0.53826	-0.61703	-1.45657	0.132988	-0.223384	-0.970727	0.45068	-0.140461	-0.225502	-0.225502	0.180328	-0.34275	0.733268	0.642763	-0.192877	1.52602	0.115145	0.00423196	0.698455	1.33899	1.23558	1.54034	0
2	16:02:00	172800	EBOV-Cyno-Aero-1	e1005	0.266577	-0.398951	0.898632	0.299982	-0.344824	0.923832	0.187467	-0.49043	0.818036	-0.002403	-0.170942	0.200333	-0.0671243	-0.685506	0.529791	-0.0480673	-0.623715	0.521757	-0.124382	-0.757357	0.534194	-0.119045	-0.876973	0.518044	-0.151967	-0.0939623	-0.0939623	-0.00969874	-0.515797	0.619942	0.113624	-0.560929	0.694161	-0.176341	-0.519336	0.329345	1.54031	1.229	1.88433	0
2	16:32:00	174600	EBOV-Cyno-Aero-1	e1005	-0.0209907	-0.460778	0.465348	0.0163968	-0.436487	0.517718	-0.087919	-0.522387	0.37682	-0.012098	-0.274372	0.255066	-0.0123647	-0.66218	0.587367	-0.23854	-0.897462	0.372092	1.02521	0.322007	1.55339	-0.23052	-0.954798	0.483551	-0.363974	-0.183154	-0.183154	-0.598885	-1.19377	0.0721517	-0.987481	-1.47846	-0.380411	0.271549	0.112535	0.531094	0.71774	0.55061	0.859321	0
2	17:02:00	176400	EBOV-Cyno-Aero-1	e1005	0.15579	-0.688257	0.979585	0.155514	-0.687413	1.00119	0.131953	-0.696641	0.949433	-0.0102866	-0.330418	0.298495	-0.323572	-0.994337	0.274925	-0.568392	-1.19004	-0.0236428	0.939741	0.456183	1.46523	-0.605203	-1.18909	-0.0965973	-0.478784	-1.25466	-0.134301	-0.848088	-1.34678	-0.348997	-0.886892	-1.32766	-0.506891	0.287296	-0.119013	0.78441	0.161263	-0.0919936	0.412112	0
2	17:32:00	178200	EBOV-Cyno-Aero-1	e1005	-0.197787	-0.78956	0.276677	-0.192184	-0.783402	0.281809	-0.196455	-0.785615	0.27798	-0.0201368	-0.235489	0.246397	-0.536893	-1.15212	0.107343	-0.588125	-1.15102	0.0027012	0.265013	-0.198162	0.727422	-0.449399	-0.981321	-0.0548952	-0.417602	-0.211634	-0.211634	-0.574921	-0.949665	-0.07811	-0.308103	-0.740152	0.0944831	0.616899	0.158284	1.12543	0.818381	0.660235	1.03492	0
2	18:02:00	180000	EBOV-Cyno-Aero-1	e1005	0.586381	-0.00797063	1.20086	0.584798	0.00221558	1.21396	0.569575	-0.0596964	1.13111	0.00706976	-0.18964	0.204446	-0.123668	-0.678085	0.439548	-0.438456	-0.968341	0.135217	0.78763	0.411423	1.39516	-0.310252	-0.848946	0.465689	-0.487194	-0.539489	-0.539489	-0.70716	-1.28273	-0.185356	-0.757337	-1.28744	-0.514102	0.754611	-0.00549764	1.34912	0.699688	0.283436	1.13797	0
2	18:32:00	181800	EBOV-Cyno-Aero-1	e1005	-0.559873	-0.965165	-0.223663	-0.547032	-0.978015	-0.189866	-0.576846	-0.932649	-0.27547	0.004239	-0.289463	0.332933	-0.0461101	-0.639216	0.511452	-0.0454721	-0.52223	0.451064	-0.0975461	-0.757643	0.430177	-0.20472	-0.79918	0.277439	-0.209314	-0.856684	0.469982	-0.031211	-0.533628	0.367999	0.0608655	-0.51111	0.714051	0.184584	-0.0216845	0.426106	0.245991	-0.0595942	0.534474	0
2	19:02:00	183600	EBOV-Cyno-Aero-1	e1005	-0.536829	-1.1241	0.101838	-0.494308	-1.10579	0.166563	-0.607525	-1.14357	-0.0230372	-0.0035075	-0.248434	0.299019	0.153601	-0.450915	0.747327	0.0482101	-0.549974	0.64099	0.243787	-0.450476	0.81976	-0.210434	-0.671319	0.345044	-0.284077	-0.942692	0.556508	-0.120361	-0.770806	0.520524	-0.252755	-0.841079	0.369325	-0.0131892	-0.165135	0.304424	0.345768	0.036802	0.613236	0
2	19:32:00	185400	EBOV-Cyno-Aero-1	e1005	-0.259277	-1.00983	0.356441	-0.220665	-0.966097	0.374608	-0.316056	-1.05208	0.324354	0.000104683	-0.315861	0.347966	0.364382	-0.174416	0.865352	0.077292	-0.438454	0.587511	0.883402	0.148326	1.48293	0.0996782	-0.612499	0.644811	-0.452179	-0.803796	0.579029	-0.406322	-0.847949	0.11501	-0.855811	-1.4313	-0.240855	0.285408	0.154545	0.491608	-0.0733101	-0.112845	-0.047231	0
2	20:02:00	187200	EBOV-Cyno-Aero-1	e1005	-1.01341	-1.35153	-0.722153	-1.00391	-1.34589	-0.703828	-1.00468	-1.32632	-0.722081	0.00147464	-0.282155	0.309807	0.32555	-0.173978	0.774435	0.320719	-0.163209	0.773857	0.0237851	-0.352707	0.403829	0.468464	-0.29909	0.983039	-0.146175	-1.00314	0.475035	0.245826	-0.226332	0.617803	-0.0708004	-0.470728	0.300176	0.371173	-0.0199462	0.749805	-0.660776	-0.767802	-0.598603	0
2	20:32:00	189000	EBOV-Cyno-Aero-1	e1005	-0.750864	-1.88445	0.209967	-0.724112	-1.886	0.253374	-0.782489	-1.82453	0.13226	-0.00116029	-0.268324	0.299011	0.263347	-0.284148	0.795911	0.291909	-0.349189	0.94137	0.00906489	-0.852443	0.751302	0.229093	-0.5413	0.70912	-0.297208	-1.15242	0.223041	0.260799	-0.515435	1.11213	0.0155329	-0.803252	0.852156	0.308466	-0.185387	0.60828	-0.73856	-1.04636	-0.416426	0
2	21:02:00	190800	EBOV-Cyno-Aero-1	e1005	-0.393801	-0.816782	-0.0567344	-0.377562	-0.806094	-0.0521256	-0.425991	-0.843126	-0.0876706	0.0117252	-0.203143	0.250543	-0.0804642	-0.665907	0.454024	-0.223351	-0.761666	0.282379	0.212018	-0.0390993	0.357941	0.613044	-0.0261734	1.16426	-0.344166	-1.01504	0.24592	-0.372101	-0.682988	-0.0308772	-0.301175	-0.456934	-0.0750795	0.0109226	-0.438761	0.135621	-0.756702	-0.896218	-0.601049	0
2	21:32:00	192600	EBOV-Cyno-Aero-1	e1005	-0.622852	-1.3484	-0.0157362	-0.591745	-1.339	0.0125806	-0.66389	-1.3372	-0.0833454	-0.00407081	-0.296085	0.329681	0.157488	-0.434759	0.745888	-0.0231531	-0.657927	0.621839	0.578677	-0.210582	1.07575	0.226595	-0.608579	1.07209	-0.307552	-1.27623	0.126553	-0.275281	-0.929476	0.441123	-0.545105	-1.03896	0.121533	-0.0531258	-0.563928	0.434573	-0.282194	-0.40155	-0.143718	0
2	22:02:00	194400	EBOV-Cyno-Aero-1	e1005	-0.363885	-0.929843	0.0891839	-0.292185	-0.859022	0.16861	-0.485838	-1.07819	-0.0130941	0.00487143	-0.272775	0.361021	-0.177053	-0.788237	0.390103	-0.419858	-0.959494	0.0764457	0.744447	0.327668	1.07097	-0.367528	-0.804896	0.134132	-0.362146	-1.20893	0.175541	-0.658402	-1.00221	-0.207003	-0.715743	-1.0095	-0.387349	-0.404241	-1.00411	0.193997	0.905933	0.745511	1.11803	0
2	22:32:00	196200	EBOV-Cyno-Aero-1	e1005	-0.639579	-1.03468	-0.0705637	-0.651769	-1.05216	-0.074711	-0.605552	-1.0007	-0.0568252	0.00186418	-0.323811	0.36819	0.17874	-0.410172	0.748352	0.137712	-0.495802	0.737947	0.174164	-0.393187	0.743988	0.538054	-0.371908	1.33914	0.0167642	0.164318	0.164318	0.0593068	-0.672202	0.533887	-0.20454	-0.786233	0.308049	0.0340719	-0.0989842	0.670112	0.432721	0.226381	0.679528	0
2	23:02:00	198000	EBOV-Cyno-Aero-1	e1005	-0.0837743	-0.443248	0.222031	-0.0733612	-0.422565	0.212966	-0.104614	-0.505764	0.251728	-0.0034705	-0.46251	0.479374	0.170628	-0.349189	0.65572	-0.0347223	-0.477254	0.375983	0.581979	0.225711	0.848672	0.776957	0.183671	1.50901	-0.188348	0.0261828	0.0261828	-0.294112	-0.605475	0.0538223	-0.56564	-0.79739	-0.295276	-0.12673	-0.63817	0.445149	-0.759808	-0.869031	-0.7309	0
2	23:32:00	199800	EBOV-Cyno-Aero-1	e1005	-0.893017	-1.48649	-0.418802	-0.883008	-1.47109	-0.397146	-0.874501	-1.48474	-0.404644	0.00632781	-0.360337	0.392686	0.382916	-0.164297	0.914235	0.357017	-0.190031	0.908266	0.0693932	-0.383503	0.365442	0.668065	0.0689931	1.33222	0.0249745	0.0901334	0.0901334	0.190971	-0.234678	0.644682	-0.12795	-0.478919	0.325488	0.192261	-0.313547	0.823032	-0.793284	-0.94959	-0.597498	0
2	00:02:00	201600	EBOV-Cyno-Aero-1	e1005	-0.674076	-1.10427	0.0955737	-0.670531	-1.10133	0.101844	-0.667131	-1.11342	0.0795685	0.00304596	-0.363633	0.388556	0.349561	-0.220231	0.904322	0.438688	-0.161522	1.017	-0.246316	-0.745005	0.131494	0.369439	-0.3833	0.8913	0.126044	0.153645	0.153645	0.442299	-0.202202	0.937847	0.230996	-0.257288	0.744172	0.0529636	-0.419976	0.497089	-1.26224	-1.38325	-1.17138	0
2	00:32:00	203400	EBOV-Cyno-Aero-1	e1005	-0.0316023	-0.595652	0.49628	-0.0632465	-0.617183	0.460783	0.0324791	-0.55413	0.567442	-0.00765829	-0.459413	0.453333	0.32065	-0.261564	0.887787	0.352552	-0.234199	0.908606	-0.0475308	-0.540396	0.292036	0.328866	-0.46035	1.11126	0.137027	0.129112	0.129112	0.282007	-0.261502	0.86605	0.00807941	-0.367857	0.47744	0.243515	-0.544394	0.805658	-1.22565	-1.26976	-1.21241	0
2	01:02:00	205200	EBOV-Cyno-Aero-1	e1005	0.0385655	-0.597289	0.813169	0.0256412	-0.581873	0.786342	0.0648205	-0.613476	0.84292	0.00110309	-0.392848	0.424736	0.0253508	-0.719885	0.72075	-0.00629024	-0.722146	0.706493	0.0826204	-0.386186	0.427567	0.188939	-0.552078	0.760285	-0.00379888	0.108218	0.108218	-0.0732805	-0.662152	0.434001	-0.118336	-0.499991	0.285912	-0.41452	-0.857597	0.188978	-1.24304	-1.38822	-1.1092	0
2	01:32:00	207000	EBOV-Cyno-Aero-1	e1005	-0.313296	-0.779051	0.328812	-0.338753	-0.791752	0.294938	-0.26059	-0.774373	0.402871	0.00036953	-0.4503	0.464234	0.00376947	-0.651348	0.615225	0.0153737	-0.656804	0.602802	-0.0612414	-0.478991	0.284565	0.417875	-0.384636	1.01531	0.101175	0.0462459	0.0462459	0.0186483	-0.528163	0.49597	0.0130205	-0.38821	0.419185	-0.111732	-0.80922	0.731672	-1.1004	-1.13714	-1.04032	0
2	02:02:00	208800	EBOV-Cyno-Aero-1	e1005	0.22117	-0.391223	0.786555	0.221715	-0.358805	0.75684	0.208934	-0.413871	0.758721	0.0675669	-0.24863	0.379685	-0.0415689	-0.648037	0.53436	-0.00939752	-0.554554	0.547569	-0.082642	-0.538134	0.236987	0.268543	-0.423914	0.95816	0.0128407	0.0884495	0.0884495	0.0161522	-0.445602	0.487127	0.027275	-0.340286	0.467033	0.205669	-0.523007	0.809443	-0.918197	-0.937706	-0.897665	0
2	02:32:00	210600	EBOV-Cyno-Aero-1	e1005	0.704904	0.124247	1.22595	0.658925	0.0974467	1.18195	0.750307	0.154872	1.29166	0.0422694	-0.25156	0.364342	-0.11974	-0.816311	0.534933	-0.318356	-1.03948	0.376441	0.57564	0.0108616	0.951461	0.392624	-0.190904	1.20007	-0.0903537	-0.0732901	-0.0732901	-0.559771	-1.23064	0.0666029	-0.591261	-0.981648	-0.102667	0.119076	-0.662543	0.746092	-0.839412	-0.86695	-0.802724	0
2	03:02:00	212400	EBOV-Cyno-Aero-1	e1005	0.166322	-0.92088	1.21718	0.146885	-0.929638	1.1855	0.198004	-0.863948	1.2346	0.0886781	-0.103626	0.28874	0.0865836	-0.643701	0.843758	0.0698437	-0.726181	0.922648	0.0546408	-0.660899	0.657955	0.0526122	-0.423119	0.61976	-0.0498836	-0.0335038	-0.0335038	0.0307507	-0.771234	0.84835	-0.0630153	-0.69831	0.569413	-0.144129	-0.701932	0.317909	-0.447026	-0.504473	-0.394471	0
2	03:32:00	214200	EBOV-Cyno-Aero-1	e1005	0.448062	0.0248468	0.814198	0.395554	-0.033799	0.764238	0.517593	0.108178	0.879685	0.0134037	-0.425216	0.46982	-0.221467	-0.816709	0.324186	-0.241451	-0.842985	0.333796	0.0172881	-0.348749	0.381972	0.797439	0.0873131	1.28924	0.165943	-0.00108209	-0.00108209	-0.208215	-0.762597	0.29667	-0.080396	-0.465466	0.276279	0.0280515	-0.863247	0.427888	-1.45436	-1.52357	-1.29739	0
2	04:02:00	216000	EBOV-Cyno-Aero-1	e1005	-0.0474437	-1.30894	1.11984	-0.08086	-1.31402	1.10299	0.019575	-1.20855	1.17902	0.0028951	-0.385821	0.43637	0.499674	-0.339565	1.27962	0.639993	-0.284043	1.59705	-0.40758	-0.803055	0.0934077	0.607137	-0.150121	1.18533	0.195104	-0.147289	1.48556	0.645306	-0.226913	1.56036	0.383184	-0.201288	0.746729	0.977901	0.202473	1.7961	-2.03655	-2.18957	-1.7944	0
2	04:32:00	217800	EBOV-Cyno-Aero-1	e1005	0.182129	-0.195575	0.811933	0.138669	-0.230374	0.754588	0.256739	-0.168008	0.904289	-0.000771922	-0.373214	0.403192	0.207721	-0.61756	0.888215	0.183284	-0.642162	0.821892	-0.0752773	-0.366203	0.196217	0.861992	0.366442	1.39707	0.273048	-0.177071	1.5352	0.0923337	-0.484369	0.414364	-0.0143058	-0.322089	0.279353	-0.508527	-0.844167	-0.23488	-1.36528	-1.39548	-1.33761	0
2	05:02:00	219600	EBOV-Cyno-Aero-1	e1005	0.615345	0.0842043	1.32707	0.585235	0.0615193	1.29576	0.657999	0.100977	1.37292	-0.00785292	-0.379771	0.410362	0.0629352	-0.68115	0.761729	-0.0495865	-0.774487	0.552856	0.15724	-0.240586	0.537608	0.390431	-0.160105	0.912673	-0.0148602	-0.216232	-0.216232	-0.178259	-0.718587	0.128366	-0.206142	-0.630283	0.139265	-0.101876	-0.636781	0.401226	-1.08384	-1.12325	-1.04601	0
2	05:32:00	221400	EBOV-Cyno-Aero-1	e1005	-0.0359059	-0.470639	0.468877	-0.0394454	-0.458254	0.448234	-0.0362993	-0.499407	0.482337	0.00724833	-0.291534	0.322524	0.0407459	-0.498207	0.498662	-0.00610126	-0.454186	0.368638	0.0552923	-0.208814	0.263783	0.553414	-0.136807	1.13544	0.0327699	-0.121784	-0.121784	-0.0735195	-0.360921	0.137894	-0.179031	-0.406905	0.0801742	-0.424122	-0.882966	0.147107	-0.923066	-1.02316	-0.831877	0
2	06:02:00	223200	EBOV-Cyno-Aero-1	e1005	0.251142	-0.168015	0.655588	0.246363	-0.167507	0.657255	0.238444	-0.195638	0.662271	-0.000340201	-0.236764	0.243898	0.0626593	-0.508192	0.601893	-0.0612627	-0.553059	0.398684	0.334614	0.0842299	0.791535	0.241567	-0.508692	0.859591	-0.0665014	-0.73738	0.306106	-0.200694	-0.686653	0.297063	-0.351892	-0.760719	-0.185124	-0.6028	-1.12345	0.00700836	-0.720946	-1.05986	-0.383143	0
2	06:32:00	225000	EBOV-Cyno-Aero-1	e1005	0.225513	-0.290267	0.717721	0.20941	-0.292453	0.700483	0.250794	-0.261622	0.753563	0.00988438	-0.305135	0.327068	0.0429417	-0.57005	0.63862	-0.116401	-0.667207	0.415023	0.458054	0.0764425	0.841295	0.286729	-0.462387	0.840733	-0.224148	-1.07489	0.210508	-0.317441	-0.772663	0.000507099	-0.478865	-0.812763	-0.169585	-0.0621275	-0.342967	0.492337	-0.223017	-0.544068	0.066608	0
2	07:02:00	226800	EBOV-Cyno-Aero-1	e1005	-0.327899	-0.842492	0.177635	-0.332268	-0.866949	0.192271	-0.311354	-0.787868	0.168877	0.0102765	-0.188652	0.248444	0.172845	-0.521295	0.850188	0.194094	-0.433663	0.791682	-0.31284	-0.71989	0.145735	0.462699	-0.11066	0.968045	0.242047	-0.577899	0.4092	0.195155	-0.294156	0.676851	0.250253	-0.230611	0.6473	0.117215	-0.397134	0.849316	0.270755	0.248108	0.314262	0
2	07:32:00	228600	EBOV-Cyno-Aero-1	e1005	-0.11101	-0.667374	0.448432	-0.0868133	-0.663318	0.484766	-0.149682	-0.671822	0.374665	0.00652748	-0.214162	0.256053	0.143021	-0.507176	0.756753	0.122213	-0.484233	0.680767	-0.0870921	-0.515621	0.282898	0.286986	-0.377892	0.904814	0.13562	-0.599755	0.444226	0.0780366	-0.492363	0.601065	0.0455408	-0.362324	0.479439	-0.556009	-1.27297	0.636557	0.069282	0.0119405	0.130801	0
2	08:02:00	230400	EBOV-Cyno-Aero-1	e1005	0.308965	-0.290112	0.800135	0.284906	-0.304428	0.788852	0.337139	-0.245776	0.837191	0.00892639	-0.156669	0.182332	0.196801	-0.426574	0.821924	0.18245	-0.407118	0.777858	0.139291	-0.338449	0.605171	0.336038	-0.349267	1.00172	0.0549935	-0.46475	0.489627	0.142013	-0.325603	0.692131	-0.184938	-0.656953	0.266692	-0.0680563	-0.911433	0.252444	-0.145709	-0.285102	0.000261358	0
2	08:32:00	232200	EBOV-Cyno-Aero-1	e1005	0.568573	-0.16273	1.24819	0.514893	-0.192463	1.16696	0.628648	-0.119725	1.34344	0.00104138	-0.236691	0.268056	0.086375	-0.440352	0.639063	-0.0295931	-0.512155	0.455029	0.599963	0.257417	0.969187	-0.233189	-0.823148	0.3806	-0.103621	-0.515597	0.544089	-0.203561	-0.577053	0.207516	-0.612837	-0.944828	-0.328563	-0.434629	-1.11505	0.261031	-0.646182	-0.731547	-0.56537	0
2	09:02:00	234000	EBOV-Cyno-Aero-1	e1005	-0.0184963	-0.608847	0.517368	-0.0367776	-0.624076	0.49699	0.0105268	-0.582212	0.543812	0.0139708	-0.212027	0.281073	0.0854003	-0.553922	0.709535	0.0582223	-0.533815	0.654389	-0.0149736	-0.436787	0.491839	0.172339	-0.365137	0.625759	0.049889	-0.438511	0.62575	0.000810362	-0.508509	0.481268	-0.0273815	-0.53213	0.381356	0.480952	-0.0838085	0.965502	-0.321095	-0.5582	-0.085698	0
2	09:32:00	235800	EBOV-Cyno-Aero-1	e1005	-0.184171	-0.6191	0.216953	-0.143346	-0.573412	0.26728	-0.251538	-0.691483	0.144756	-0.00447176	-0.230462	0.255111	0.0523817	-0.624788	0.706868	0.027218	-0.637526	0.654575	0.0430652	-0.472341	0.557638	0.128637	-0.350189	0.555668	-0.0291652	-0.699331	0.750813	-0.0224999	-0.551334	0.430985	-0.0804245	-0.535884	0.343742	0.349683	-0.452652	0.948149	-0.413728	-0.605257	-0.251213	0
2	10:02:00	237600	EBOV-Cyno-Aero-1	e1005	-0.315479	-0.692387	0.0290829	-0.296769	-0.684975	0.0439534	-0.354155	-0.664589	-0.0715622	-0.00982175	-0.253643	0.238808	-0.0315979	-0.768484	0.670841	-0.00577287	-0.71	0.636972	-0.144972	-0.605722	0.328488	0.199392	-0.512399	0.890288	0.0186318	-0.66489	0.696346	0.0295022	-0.527024	0.560326	0.0695807	-0.362728	0.46631	0.703654	0.191861	1.36259	0.0387095	-0.00808458	0.0963026	0
2	10:32:00	239400	EBOV-Cyno-Aero-1	e1005	-0.41799	-1.38033	0.491386	-0.423871	-1.3925	0.481974	-0.39837	-1.26022	0.437828	-0.00211357	-0.152047	0.18892	0.238843	-0.450076	0.876084	0.46634	-0.227875	1.12036	-0.793766	-1.60687	-0.0339968	0.143402	-0.468304	0.572313	0.327728	-0.588773	0.695168	0.773348	-0.0989439	1.57447	0.843095	-0.0495217	1.70406	-0.00881182	-0.743494	0.626525	0.303895	0.168796	0.439715	0
3	11:02:00	241200	EBOV-Cyno-Aero-1	e1005	0.174874	-0.116326	0.458153	0.146322	-0.163006	0.446813	0.212572	-0.0712923	0.495155	-0.0658239	-0.22244	0.213997	0.263307	-0.502601	0.960213	0.280751	-0.487604	0.949023	-0.0944628	-0.380868	0.143531	0.708182	0.147923	1.13816	0.288008	-0.551141	0.718797	0.247701	-0.43391	0.849821	0.0188835	-0.223281	0.282994	0.563813	0.281464	0.85827	-0.176001	-0.139156	-0.0338499	0
3	11:32:00	243000	EBOV-Cyno-Aero-1	e1005	0.712375	0.13807	1.23032	0.626784	0.0231004	1.16856	0.803774	0.256027	1.29632	-0.0200424	-0.328308	0.278243	0.463267	-0.367179	1.20085	0.410912	-0.444681	1.12648	0.12888	-0.538291	0.72183	0.64411	-0.024746	1.30378	0.314232	-0.484822	0.807279	0.251656	-0.52721	0.967999	-0.152796	-0.781055	0.502245	0.244756	-0.270719	0.716381	-0.00277656	-0.187497	0.204011	0
3	12:02:00	244800	EBOV-Cyno-Aero-1	e1005	0.612699	0.204879	0.964108	0.527195	0.11899	0.890914	0.737824	0.31514	1.10445	-0.000288504	-0.213284	0.228798	0.491675	-0.320839	1.28825	0.379609	-0.401395	1.14833	0.273289	-0.137415	0.641698	0.809948	0.0549626	1.51226	0.348135	-0.700443	0.722488	0.13156	-0.394399	0.637348	-0.299693	-0.626418	0.0288255	0.479251	0.047451	1.05548	0.575315	0.131477	1.06441	0
3	12:32:00	246600	EBOV-Cyno-Aero-1	e1005	0.985994	0.659832	1.30341	0.921402	0.581539	1.26301	1.05948	0.748897	1.35797	0.00386894	-0.260697	0.27881	0.348786	-0.445929	1.13674	0.138288	-0.659927	0.931629	0.714299	0.314203	1.07249	0.817931	0.235771	1.30497	0.279977	-0.80212	0.732045	-0.262805	-0.995893	0.317663	-0.705096	-1.03129	-0.372588	0.0825917	-0.666459	0.790055	0.896823	0.878002	0.958574	0
3	13:02:00	248400	EBOV-Cyno-Aero-1	e1005	0.41424	0.00592919	0.792367	0.383038	-0.0351619	0.766818	0.4543	0.0586605	0.812062	-0.0117624	-0.253181	0.252848	0.230056	-0.540959	0.990383	0.139909	-0.591804	0.859678	0.246487	-0.228946	0.622398	0.500794	-0.1376	0.988639	0.133259	-0.449276	0.591138	-0.0282493	-0.614372	0.52859	-0.278434	-0.638372	0.137201	-0.218091	-1.00403	0.703762	1.10213	0.767083	1.46561	0
3	13:32:00	250200	EBOV-Cyno-Aero-1	e1005	0.57369	0.0959265	1.00674	0.53162	0.0368964	0.973976	0.613254	0.152296	1.02249	0.000236994	-0.294539	0.295494	0.277603	-0.467999	1.02908	0.177172	-0.56396	0.92651	0.348912	-0.0912888	0.809823	0.468157	-0.369489	1.16943	0.335178	-0.581241	0.91786	-0.0281558	-0.656727	0.545069	-0.368982	-0.804128	0.023743	0.206396	0.0410862	0.68412	1.54823	1.43991	1.65762	0
3	14:02:00	252000	EBOV-Cyno-Aero-1	e1005	0.185316	-0.170433	0.513471	0.15975	-0.217831	0.508723	0.230393	-0.115953	0.559953	-0.0110928	-0.348864	0.352323	0.202803	-0.597756	0.980938	0.0605529	-0.741318	0.837432	0.474239	-0.00912025	0.890442	0.0687635	-0.5838	0.516096	0.111079	-0.871954	0.83159	-0.183932	-0.936575	0.518192	-0.466782	-0.839884	-0.0665233	-0.217442	-0.402777	0.347518	1.14932	1.03463	1.31464	0
3	14:32:00	253800	EBOV-Cyno-Aero-1	e1005	0.293241	-0.34898	0.976291	0.256548	-0.405811	0.963608	0.324381	-0.306711	0.959238	-0.012415	-0.444239	0.365138	-0.187451	-0.869747	0.478666	-0.256498	-0.915556	0.390285	0.437249	-0.259395	1.07625	-0.211275	-0.79862	0.319514	-0.222634	-0.508909	0.973607	-0.348411	-1.04223	0.190364	-0.438706	-1.07091	0.203295	-0.165645	-0.630735	0.35317	0.551855	0.278185	0.900225	0
3	15:02:00	255600	EBOV-Cyno-Aero-1	e1005	0.631947	-0.0987281	1.34167	0.569585	-0.199627	1.30619	0.681859	-0.010568	1.34507	-0.0326155	-0.441599	0.330893	0.000797308	-0.651417	0.596626	-0.193032	-0.814844	0.401735	1.0744	0.516751	1.65225	-0.150518	-0.865488	0.481933	-0.382514	-0.306483	-0.306483	-0.520047	-1.15599	0.0281212	-1.04327	-1.57256	-0.568922	-0.24756	-0.926012	0.628281	-0.693566	-0.88995	-0.376018	0
3	15:32:00	257400	EBOV-Cyno-Aero-1	e1005	0.732388	0.0241467	1.43693	0.652457	-0.0695708	1.38944	0.817618	0.142067	1.45516	-0.000263387	-0.351125	0.340853	-0.0686907	-0.781949	0.574486	-0.201682	-0.910811	0.447007	0.674962	0.0299552	1.36014	0.0724279	-0.686446	0.734962	-0.189496	-0.225502	1.02735	-0.418425	-0.98836	0.302861	-0.666338	-1.30511	-0.0917649	0.312031	-0.159414	0.734062	-0.17772	-0.803939	0.391643	0
3	16:02:00	259200	EBOV-Cyno-Aero-1	e1005	0.736384	0.125745	1.35828	0.65062	0.0318612	1.28119	0.822657	0.218407	1.42464	-0.0141667	-0.296307	0.253372	0.00790633	-0.685506	0.656485	-0.138067	-0.81679	0.486565	0.508235	-0.0124234	1.02451	0.324938	-0.59797	1.07605	-0.130267	-0.0939623	0.9883	-0.366273	-0.894377	0.241363	-0.522393	-0.979292	-0.0588926	0.464837	0.25859	0.979622	-0.238349	-0.50446	0.0451727	0
3	16:32:00	261000	EBOV-Cyno-Aero-1	e1005	0.28086	-0.347286	0.800839	0.255341	-0.377387	0.781474	0.309013	-0.293382	0.809168	0.00565301	-0.234034	0.250024	-0.0656978	-0.737792	0.561545	-0.101543	-0.74983	0.495142	0.0690236	-0.467201	0.532462	0.142632	-0.667129	0.771221	0.065414	-0.183154	1.01779	-0.159119	-0.771795	0.494125	-0.101509	-0.580057	0.418174	0.839159	0.41035	1.26294	0.979214	0.615602	1.26552	0
3	17:02:00	262800	EBOV-Cyno-Aero-1	e1005	0.669875	0.109327	1.24642	0.645132	0.0671414	1.24559	0.661933	0.139919	1.18819	0.000805543	-0.263948	0.272929	0.223252	-0.434645	0.857289	0.0367141	-0.599386	0.637344	0.601192	0.154333	1.02449	0.185924	-0.642846	0.9959	0.0472618	-0.134301	0.986059	-0.248965	-0.68159	0.31619	-0.61009	-0.985671	-0.233303	0.0930233	-0.23563	0.757635	1.03896	0.916219	1.15027	0
3	17:32:00	264600	EBOV-Cyno-Aero-1	e1005	0.656586	-0.128918	1.46182	0.594022	-0.191629	1.40697	0.721905	-0.0652424	1.48502	-0.0200976	-0.417535	0.374899	-0.278752	-0.958994	0.359726	-0.58373	-1.17122	-0.0272443	1.11869	0.727422	1.50029	-0.0689761	-0.981321	0.87153	-0.360622	-0.211634	-0.211634	-0.897091	-1.38544	-0.513888	-1.03138	-1.33632	-0.740152	0.0693574	-0.865181	0.759508	0.428139	0.319607	0.626172	0
3	18:02:00	266400	EBOV-Cyno-Aero-1	e1005	-0.0609394	-0.864347	0.576732	-0.0680495	-0.876156	0.568393	-0.054436	-0.84155	0.58116	-0.00441691	-0.13659	0.166553	-0.0124105	-0.609786	0.603771	-0.125131	-0.71615	0.497317	0.175681	-0.664988	0.952827	-0.326502	-0.848946	0.13703	0.2256	-0.539489	0.657029	-0.233192	-0.916939	0.546226	-0.192254	-0.961824	0.584851	0.147004	-0.495368	0.525431	1.06086	0.950392	1.21092	0
3	18:32:00	268200	EBOV-Cyno-Aero-1	e1005	-0.723395	-1.25236	-0.294199	-0.682615	-1.22209	-0.239215	-0.784149	-1.3095	-0.351652	0.00458758	-0.347813	0.371833	0.117372	-0.556973	0.743242	0.267232	-0.337244	0.860143	-0.3696	-0.881704	-0.0321685	-0.172222	-0.79918	0.636312	0.356214	-0.856684	0.469982	0.372078	-0.172977	0.908975	0.336443	-0.0700521	0.86107	-0.746949	-1.08079	-0.446862	1.02662	0.47878	1.54625	0
3	19:02:00	270000	EBOV-Cyno-Aero-1	e1005	-0.280875	-0.661583	0.101746	-0.239122	-0.612099	0.144532	-0.356908	-0.755907	0.0439955	-0.00134167	-0.393348	0.41173	-0.0235163	-0.636999	0.573484	0.0669367	-0.484092	0.611477	-0.319127	-0.797467	0.147282	0.736245	0.00625602	1.36141	0.223846	0.556508	0.556508	0.174709	-0.217379	0.520524	0.280929	-0.235877	0.754454	0.364729	-0.467146	1.43555	0.273049	-0.0912945	0.626046	0
3	19:32:00	271800	EBOV-Cyno-Aero-1	e1005	-0.481627	-0.895705	-0.0980514	-0.409229	-0.842761	-0.0200461	-0.600428	-1.02326	-0.209076	0.000289423	-0.207796	0.255339	-0.755902	-1.45251	-0.184444	-0.729701	-1.45189	-0.227907	-0.224718	-0.655022	0.210544	-0.401696	-0.926827	0.0161559	-0.0956602	-0.803796	0.579029	-0.520728	-1.04054	-0.0775817	0.187806	-0.302696	0.624927	-0.729095	-1.14042	-0.438226	0.651924	0.385823	0.963229	0
3	20:02:00	273600	EBOV-Cyno-Aero-1	e1005	-0.307373	-1.03154	0.130833	-0.262711	-0.994463	0.201441	-0.374726	-1.09121	0.0615945	-0.0116063	-0.264217	0.291869	-0.524333	-1.42667	0.25504	-0.452518	-1.37529	0.412773	-0.344952	-1.16118	0.0912926	-0.0834806	-0.619622	0.662507	0.131895	-1.00314	0.475035	-0.21332	-1.07047	0.828836	0.394725	-0.162366	1.22526	0.00688426	-1.04424	0.654515	1.05572	1.00109	1.20105	0
3	20:32:00	275400	EBOV-Cyno-Aero-1	e1005	0.265147	-0.616356	1.00628	0.235308	-0.626681	0.922344	0.317141	-0.583222	1.13714	-0.00392436	-0.48352	0.494644	-0.389447	-0.987888	0.203829	-0.474691	-1.06418	0.125106	0.348513	-0.68857	1.42142	0.221624	-0.5413	1.02172	-0.032419	0.223041	0.223041	-0.478643	-1.2388	0.388767	-0.288169	-1.37628	0.661148	0.640509	-0.196081	1.89015	-0.00917483	-0.399849	0.362698	0
3	21:02:00	277200	EBOV-Cyno-Aero-1	e1005	-0.988884	-1.54644	-0.655919	-0.964894	-1.52773	-0.621504	-1.00819	-1.55211	-0.668863	0.011894	-0.280918	0.315355	-0.19728	-0.802215	0.365416	0.298144	-0.247957	0.844387	-1.08858	-1.52891	-0.776281	0.0142687	-0.62139	0.569044	0.310641	0.24592	0.24592	0.92319	0.458206	1.27335	1.2086	0.736361	1.73873	0.530443	-0.341657	1.29181	-0.379621	-0.566323	-0.236428	0
3	21:32:00	279000	EBOV-Cyno-Aero-1	e1005	-0.439601	-0.825165	-0.0431384	-0.43868	-0.808342	-0.0349072	-0.424934	-0.854579	-0.0148931	-0.000386866	-0.457572	0.491169	-0.343606	-0.979702	0.232034	-0.0508755	-0.669632	0.490285	-0.813072	-1.2576	-0.381118	0.0983735	-0.608579	0.735958	0.283996	0.126553	0.126553	0.376049	-0.244177	0.783773	0.819271	0.295607	1.28203	0.366448	-0.302162	1.1403	-0.148	-0.183385	-0.104052	0
3	22:02:00	280800	EBOV-Cyno-Aero-1	e1005	-0.789557	-1.24952	-0.391028	-0.759802	-1.21155	-0.340974	-0.816228	-1.29172	-0.399721	-0.00760577	-0.530255	0.51947	0.0772413	-0.506577	0.631933	0.479259	-0.0509174	0.978012	-1.12033	-1.6295	-0.714027	0.0486556	-0.491887	0.447141	0.308175	0.175541	0.175541	0.93289	0.429162	1.38341	1.16298	0.630709	1.70533	0.174954	-0.371822	0.930041	-0.74796	-0.917534	-0.611533	0
3	22:32:00	282600	EBOV-Cyno-Aero-1	e1005	-0.147693	-0.486155	0.166757	-0.123674	-0.462672	0.188763	-0.19438	-0.567433	0.139103	-0.00623916	-0.220011	0.26439	-0.421806	-1.2487	0.19855	-0.126936	-0.932374	0.478913	-0.733844	-1.15255	-0.344479	-0.368006	-1.05633	-0.0296986	0.451504	0.164318	0.164318	0.31244	-0.370679	0.835409	0.731688	0.255941	1.1939	-0.255988	-0.959919	0.0567698	-0.0806905	-0.579214	0.461346	0
3	23:02:00	284400	EBOV-Cyno-Aero-1	e1005	-0.403765	-1.50477	0.685644	-0.447455	-1.56007	0.638066	-0.300141	-1.37746	0.751985	0.00078981	-0.421558	0.458898	0.277278	-0.411277	0.944869	0.632333	-0.123245	1.452	-0.872155	-1.86128	-0.0345714	-0.0262833	-0.810333	0.515006	0.364041	0.0261828	0.0261828	0.943801	0.0538223	2.03171	0.939592	-0.067043	1.94141	0.873687	-0.192581	1.9111	-0.34244	-0.770366	0.0584172	0
3	23:32:00	286200	EBOV-Cyno-Aero-1	e1005	0.292591	-0.350594	0.832313	0.188072	-0.461515	0.732158	0.468472	-0.164979	1.04332	-0.00466989	-0.504533	0.488816	-0.0928391	-0.677707	0.44848	0.25311	-0.312899	0.800866	-0.798233	-1.18353	-0.564437	0.110469	-0.562619	0.700606	0.38004	0.0901334	0.0901334	0.726631	0.292938	1.1723	0.885164	0.539997	1.3444	-0.0599708	-0.520654	0.676235	-0.980492	-1.06162	-0.885574	0
3	00:02:00	288000	EBOV-Cyno-Aero-1	e1005	0.105875	-0.311741	0.479571	0.0654402	-0.342884	0.43031	0.172802	-0.279395	0.567899	0.00640306	-0.168064	0.20803	-0.426235	-1.19564	0.100729	-0.156539	-0.882666	0.276653	-0.647321	-0.919077	-0.370621	-0.229064	-0.70195	0.254	0.24057	0.153645	0.153645	0.227957	-0.344708	0.510329	0.646367	0.288963	0.971776	-0.971231	-1.3709	-0.061032	-0.228936	-0.571076	0.135164	0
3	00:32:00	289800	EBOV-Cyno-Aero-1	e1005	0.179639	-0.516215	0.728789	0.140801	-0.547756	0.673637	0.251871	-0.467183	0.81888	0.00179944	-0.252753	0.281117	-0.267408	-1.07943	0.343163	-0.0678412	-0.820915	0.522369	-0.666656	-1.21584	-0.314632	-0.439844	-1.08899	-0.146027	0.11725	0.129112	0.129112	0.297546	-0.261502	0.678124	0.684303	0.235926	1.26236	-0.599307	-0.863735	0.296535	0.0516271	-0.0795891	0.178521	0
3	01:02:00	291600	EBOV-Cyno-Aero-1	e1005	0.226886	-0.366483	0.748313	0.185527	-0.395158	0.69734	0.305102	-0.300094	0.84691	-0.00190238	-0.280631	0.344581	-0.2743	-1.0185	0.415513	-0.107135	-0.799663	0.558375	-0.401938	-0.844159	-0.114935	-0.249285	-0.880168	0.432194	0.277655	0.108218	0.108218	0.138115	-0.348965	0.590594	0.352968	0.00853433	0.794438	-0.453979	-1.2169	0.11102	0.367396	0.155666	0.583489	0
3	01:32:00	293400	EBOV-Cyno-Aero-1	e1005	-0.0868717	-0.627854	0.313701	-0.119811	-0.646875	0.279572	-0.0118716	-0.609418	0.437769	0.00154887	-0.230812	0.244746	-0.34997	-1.03575	0.237456	-0.131457	-0.789169	0.400979	-0.587962	-0.979103	-0.253246	-0.431769	-1.08461	-0.0346505	0.287704	0.0462459	0.0462459	0.249928	-0.186785	0.666659	0.589853	0.166874	1.02473	0.30925	-0.783529	0.926015	0.839691	0.818701	0.85743	0
3	02:02:00	295200	EBOV-Cyno-Aero-1	e1005	-0.194671	-0.701242	0.390414	-0.189601	-0.670664	0.3724	-0.171754	-0.739364	0.448558	0.0651092	-0.114727	0.276682	0.296807	-0.412715	0.977255	0.550151	-0.121969	1.18555	-0.604242	-1.08652	-0.189952	-0.0962176	-0.769432	0.612641	0.375116	0.0884495	0.0884495	0.703325	0.176217	1.2644	0.607367	0.0871183	1.13188	0.43056	-0.554074	1.46124	0.123715	-0.216958	0.570527	0
3	02:32:00	297000	EBOV-Cyno-Aero-1	e1005	-0.279157	-0.744477	0.20332	-0.298606	-0.741699	0.175547	-0.237761	-0.766075	0.290604	0.0467608	-0.106642	0.219424	0.198901	-0.671026	1.00984	0.412977	-0.454895	1.1676	-0.571169	-1.01699	-0.148994	-0.25372	-0.88639	0.156839	0.306949	-0.0732901	-0.0732901	0.650073	-0.118718	1.36385	0.571345	0.0621424	1.051	-0.138966	-0.993825	0.717554	0.474125	0.401509	0.57813	0
3	03:02:00	298800	EBOV-Cyno-Aero-1	e1005	-0.0942379	-0.955112	0.719353	-0.111574	-0.907484	0.678643	-0.0490316	-0.981602	0.780993	0.0853208	-0.0395661	0.224681	0.358937	-0.557249	1.27052	0.603121	-0.338035	1.6028	-0.669821	-1.14098	-0.197462	-0.0490619	-0.770746	0.61976	0.301939	-0.0335038	-0.0335038	0.758416	-0.0237338	1.47127	0.674535	0.0786817	1.14193	1.5267	0.578874	2.51069	-0.17313	-0.345582	0.00886583	0
3	03:32:00	300600	EBOV-Cyno-Aero-1	e1005	0.0724589	-0.376296	0.434902	0.0408408	-0.412865	0.40062	0.121884	-0.328849	0.512971	0.0122717	-0.270306	0.332122	0.0924248	-0.729337	0.861782	0.295709	-0.458117	0.953914	-0.619786	-1.174	-0.188552	-0.239569	-0.814131	0.0873131	0.34519	-0.00108209	-0.00108209	0.549198	-0.0564188	1.00285	0.648271	0.105107	1.24625	-0.185892	-1.0671	0.695692	0.0934966	-0.166491	0.331105	0
3	04:02:00	302400	EBOV-Cyno-Aero-1	e1005	-0.286553	-0.7157	0.0996989	-0.292357	-0.716209	0.0849937	-0.267325	-0.762537	0.179128	0.00292164	-0.248789	0.299338	-0.329582	-1.03751	0.235283	-0.0794911	-0.695606	0.406226	-0.621753	-0.947045	-0.296471	-0.45291	-0.817845	-0.150121	0.0277969	-0.147289	-0.147289	0.236539	-0.0894303	0.597981	0.572493	0.186537	0.919096	-0.952013	-1.10902	-0.692077	0.689049	0.633065	0.783605	0
3	04:32:00	304200	EBOV-Cyno-Aero-1	e1005	0.224922	-0.484551	0.906585	0.195121	-0.475888	0.846027	0.276938	-0.4984	1.02045	-0.00213054	-0.24106	0.254519	-0.438918	-1.21179	0.183993	-0.155479	-0.795171	0.400801	-0.606761	-1.04879	-0.328577	-0.481789	-1.00773	0.0228976	0.138015	-0.177071	-0.177071	0.240906	-0.184792	0.564152	0.633488	0.236393	1.13856	-0.689366	-0.921045	-0.379335	0.516206	0.467742	0.560324	0
3	05:02:00	306000	EBOV-Cyno-Aero-1	e1005	-0.525331	-1.17318	0.137124	-0.548011	-1.16076	0.0844385	-0.474304	-1.15865	0.231498	0.00361892	-0.275414	0.320913	0.202157	-0.454107	0.840725	0.354817	-0.326844	1.01272	-0.480067	-0.897964	-0.0695036	0.206139	-0.517698	0.912673	0.280156	-0.216232	1.23731	0.464581	-0.153952	1.11648	0.46018	-0.0418051	0.908813	-0.19923	-0.857726	0.249061	0.263544	0.0462848	0.498651	0
3	05:32:00	307800	EBOV-Cyno-Aero-1	e1005	-1.10477	-1.56409	-0.506902	-1.1185	-1.56641	-0.505777	-1.06402	-1.5726	-0.447658	0.00956306	-0.266972	0.297962	0.196262	-0.337875	0.723873	0.624283	0.161934	1.0742	-1.09048	-1.35971	-0.824807	0.271874	-0.454869	0.817376	0.422671	-0.121784	1.20893	1.01214	0.636709	1.33505	1.25432	0.829527	1.61635	0.590464	0.102406	1.02004	-0.276105	-0.394661	-0.166944	0
3	06:02:00	309600	EBOV-Cyno-Aero-1	e1005	-0.311847	-1.1614	0.519652	-0.339186	-1.18831	0.469697	-0.246811	-1.12778	0.616895	0.00519895	-0.201934	0.223	0.0883724	-0.545178	0.639966	0.344413	-0.21161	0.844108	-0.711129	-1.45422	0.0299318	-0.121325	-0.508692	0.403496	0.218325	0.306106	0.306106	0.608416	-0.0718304	1.15782	0.702127	-0.137157	1.44573	-0.478146	-0.90755	-0.360877	-0.561664	-0.69843	-0.398523	0
3	06:32:00	311400	EBOV-Cyno-Aero-1	e1005	-1.52036	-2.1781	-0.871591	-1.50488	-2.15659	-0.854828	-1.49518	-2.18774	-0.811116	0.00777779	-0.237399	0.2932	0.387936	-0.339725	1.04759	0.812264	0.182332	1.37638	-1.43617	-1.87727	-1.02957	-0.339123	-0.679574	-0.0280135	0.521141	0.210508	1.49591	1.24688	0.773677	1.67571	1.50033	0.955976	2.02794	-0.763812	-1.10185	-0.405263	-0.598907	-0.65806	-0.527783	0
3	07:02:00	313200	EBOV-Cyno-Aero-1	e1005	-0.459134	-1.1268	0.459925	-0.499493	-1.1659	0.386349	-0.35713	-1.03901	0.563837	0.00573195	-0.218797	0.240908	0.1832	-0.448147	0.749582	0.472565	-0.13441	1.02511	-1.11711	-1.64831	-0.546261	0.0770792	-0.470228	0.428693	0.221275	0.4092	0.4092	0.824039	0.12199	1.37043	1.20491	0.459176	1.77604	-0.161348	-0.934038	0.665081	-0.803292	-0.869167	-0.751559	0
3	07:32:00	315000	EBOV-Cyno-Aero-1	e1005	0.0791025	-0.53192	0.707534	-0.0176189	-0.628526	0.611423	0.24091	-0.368287	0.869458	0.0138774	-0.206815	0.241359	0.140922	-0.485584	0.726015	0.232472	-0.33289	0.752759	-0.553751	-0.950675	-0.207899	0.195783	-0.561136	0.904814	0.222638	-0.599755	0.444226	0.35757	-0.179955	0.757269	0.549067	0.142734	0.984496	-0.304994	-0.829332	0.236909	-0.909646	-1.2396	-0.617324	0
3	08:02:00	316800	EBOV-Cyno-Aero-1	e1005	-0.143479	-0.781808	0.445237	-0.233457	-0.860863	0.350869	0.0483081	-0.591041	0.646625	-0.0138959	-0.196552	0.202274	-0.0113916	-0.603981	0.559219	0.013913	-0.52725	0.517871	-0.0419879	-0.553165	0.520882	-0.380187	-0.928261	0.0367284	-0.2626	-0.46475	0.489627	0.0555095	-0.325603	0.546741	0.00560777	-0.579982	0.497604	-0.397395	-0.943157	0.234552	-0.996925	-1.23631	-0.743413	0
3	08:32:00	318600	EBOV-Cyno-Aero-1	e1005	-0.190437	-0.896658	0.510429	-0.236227	-0.924051	0.44744	-0.0917148	-0.797936	0.598015	0.0134492	-0.168482	0.233951	0.125068	-0.401492	0.64228	0.208573	-0.282364	0.706356	-0.354169	-0.637645	-0.0333819	0.0891145	-0.582398	0.62135	0.128707	-0.515597	0.544089	0.311523	-0.0540072	0.730562	0.280891	-0.0546672	0.561598	0.508484	0.241169	1.26269	-0.595576	-0.698312	-0.465663	0
3	09:02:00	320400	EBOV-Cyno-Aero-1	e1005	-1.05858	-1.75988	-0.40826	-0.991027	-1.71134	-0.327726	-1.09715	-1.76423	-0.499717	0.00738886	-0.253119	0.281073	-0.0071238	-0.639033	0.577012	0.113651	-0.487587	0.67317	-0.709472	-1.26823	-0.239398	-0.189745	-0.612861	0.130311	0.199688	-0.438511	0.62575	0.29732	-0.178583	0.811194	0.716368	0.178359	1.29484	0.410465	0.124733	1.02664	-0.749578	-0.848971	-0.594547	0
3	09:32:00	322200	EBOV-Cyno-Aero-1	e1005	-1.59043	-2.44955	-0.84737	-1.56861	-2.43039	-0.807825	-1.58401	-2.4093	-0.870133	0.0090178	-0.178667	0.196842	-0.170988	-0.749265	0.373552	0.266679	-0.41954	0.960133	-1.35492	-2.58967	-0.324383	0.204389	-0.350189	0.555668	0.23009	-0.699331	0.750813	0.910059	-0.0601745	1.90446	1.44885	0.208415	2.71196	-0.516519	-0.905103	-0.242043	-1.12749	-1.23467	-0.998639	0
3	10:02:00	324000	EBOV-Cyno-Aero-1	e1005	-1.02481	-2.62804	0.26479	-1.00019	-2.5365	0.224301	-0.885275	-2.17948	0.185707	-0.00304575	-0.198927	0.21145	-0.0428283	-0.635608	0.538102	0.436926	-0.254029	1.16632	-1.47326	-2.60137	-0.544007	0.202651	-0.231862	0.609751	0.264318	-0.66489	0.696346	1.05464	0.094319	2.11368	1.55288	0.407093	2.83499	0.00996261	-0.904931	0.908377	-1.23268	-1.34192	-1.14475	0
3	10:32:00	325800	EBOV-Cyno-Aero-1	e1005	0.669343	0.357737	1.00666	0.583494	0.260159	0.926435	0.687798	0.397527	1.00137	-0.00399787	-0.233583	0.233395	0.124566	-0.606201	0.768047	0.130766	-0.556701	0.741941	-0.153238	-0.586493	0.187171	0.981133	0.0520048	1.61293	0.0684093	-0.588773	0.695168	0.119742	-0.433627	0.570422	0.100031	-0.259952	0.511626	0.313718	-0.4763	1.06297	-1.34499	-1.46904	-1.23506	0
4	11:02:00	327600	EBOV-Cyno-Aero-1	e1005	-0.0673188	-0.405363	0.273182	-0.114218	-0.464668	0.24091	0.0191236	-0.318848	0.354118	0.010683	-0.202296	0.247569	0.423515	-0.383158	1.15431	0.469308	-0.346261	1.18201	-0.207304	-0.625088	0.143531	0.332163	-0.347194	0.890598	0.346439	-0.551141	0.718797	0.444462	-0.273443	1.01029	0.143233	-0.223281	0.536131	0.111124	-0.464077	0.786183	-1.01662	-1.23171	-0.810482	0
4	11:32:00	329400	EBOV-Cyno-Aero-1	e1005	-0.318193	-0.997157	0.220915	-0.359167	-1.05654	0.198287	-0.231004	-0.872685	0.315723	0.00620172	-0.222579	0.289373	0.437447	-0.407814	1.22475	0.549021	-0.308166	1.3092	-0.477298	-0.951431	-0.0176162	0.303443	-0.290452	0.772372	0.344784	-0.484822	0.807279	0.671107	-0.153408	1.3418	0.474624	-0.059199	0.983482	0.0708661	-0.378395	0.857863	-0.221843	-0.28963	-0.153453	0
4	12:02:00	331200	EBOV-Cyno-Aero-1	e1005	-0.0891141	-0.547155	0.34872	-0.120212	-0.588169	0.316045	-0.0294392	-0.489506	0.402398	0.00685449	-0.234007	0.256428	0.472902	-0.22322	1.12232	0.388255	-0.280319	1.02029	0.14568	-0.315497	0.503831	0.207463	-0.236498	0.637883	0.265595	-0.700443	0.722488	0.186099	-0.394399	0.784741	-0.188258	-0.517211	0.192636	0.555853	0.0404885	0.917531	-0.20849	-0.325843	-0.0697441	0
4	12:32:00	333000	EBOV-Cyno-Aero-1	e1005	0.0231643	-0.42241	0.458899	0.0159023	-0.461078	0.479194	0.0293845	-0.382492	0.430499	-0.00134671	-0.283493	0.332001	0.136836	-0.612721	0.844352	0.0518536	-0.738231	0.763974	0.287647	-0.221029	0.725007	-0.0824985	-0.833425	0.50307	0.11939	-0.80212	0.732045	-0.114336	-0.808243	0.505314	-0.31565	-0.738532	0.139732	0.668557	0.183924	1.4253	0.113866	-0.314461	0.507372	0
4	13:02:00	334800	EBOV-Cyno-Aero-1	e1005	-0.700067	-1.16233	-0.297962	-0.683509	-1.15553	-0.259635	-0.706898	-1.16606	-0.309634	0.00294398	-0.285619	0.291774	-0.249704	-0.970176	0.387576	-0.0904116	-0.751596	0.499503	-0.666961	-1.09865	-0.228946	-0.14619	-0.588095	0.312896	0.245385	-0.449276	0.591138	0.162345	-0.451092	0.69187	0.615503	0.137201	1.05379	0.107104	-0.231948	0.472354	0.265928	0.132062	0.370195	0
4	13:32:00	336600	EBOV-Cyno-Aero-1	e1005	-0.303144	-0.865593	0.263395	-0.298319	-0.861915	0.263704	-0.289248	-0.833696	0.246458	-0.000350581	-0.21408	0.228445	0.0531676	-0.671186	0.733845	0.111923	-0.597104	0.761142	-0.188673	-0.812179	0.396574	-0.312171	-0.882461	0.143483	-0.0231398	-0.581241	0.91786	0.18972	-0.456428	0.745368	0.169231	-0.436185	0.759628	-0.00603195	-0.602551	0.79402	0.086313	0.0175794	0.148202	0
4	14:02:00	338400	EBOV-Cyno-Aero-1	e1005	0.230736	-0.188585	0.666307	0.223436	-0.209765	0.67458	0.23514	-0.152737	0.64875	0.00621326	-0.171641	0.198216	0.00744681	-0.775437	0.714802	0.0373178	-0.715675	0.719779	-0.191356	-0.661011	0.303859	0.224792	-0.308826	0.516096	0.280117	-0.871954	0.83159	0.0665516	-0.572884	0.700038	0.139731	-0.347745	0.566227	0.52397	-0.398097	1.4442	0.889706	0.649606	1.22714	0
4	14:32:00	340200	EBOV-Cyno-Aero-1	e1005	0.366044	-0.0453756	0.853572	0.322732	-0.106172	0.817698	0.414843	0.00210428	0.874178	0.00745315	-0.148398	0.180934	0.142455	-0.660624	0.906204	0.271914	-0.508172	1.01042	-0.600194	-1.0637	-0.164407	0.253902	-0.519087	0.878581	0.343295	-0.508909	0.973607	0.455859	-0.2205	1.01209	0.600965	0.105279	1.08543	0.487013	0.176298	1.2027	1.13873	0.926144	1.26308	0
4	15:02:00	342000	EBOV-Cyno-Aero-1	e1005	0.224697	-0.207058	0.729811	0.169252	-0.263439	0.691198	0.297831	-0.120378	0.776047	0.0148421	-0.222969	0.243441	0.280736	-0.429263	0.913752	0.388296	-0.331781	1.02187	-0.505244	-1.01888	0.00324327	0.273445	-0.32652	0.751417	0.375068	-0.306483	0.972741	0.550658	-0.169231	1.21223	0.502771	-0.0671056	1.03689	0.400169	0.0155773	0.810935	0.520432	0.266396	0.780328	0
4	15:32:00	343800	EBOV-Cyno-Aero-1	e1005	-0.136872	-0.765752	0.400227	-0.171276	-0.797141	0.368041	-0.0711845	-0.688916	0.432375	-0.00228495	-0.241603	0.251244	-0.0049492	-0.698082	0.600674	0.145864	-0.524884	0.749938	-0.656178	-1.37177	0.0299552	0.000265337	-0.686446	0.45068	0.266774	-0.225502	1.02735	0.425293	-0.127546	0.948471	0.673953	-0.0917649	1.42491	0.175305	-0.39262	0.953754	0.355154	0.157215	0.579185	0
4	16:02:00	345600	EBOV-Cyno-Aero-1	e1005	-0.765815	-1.3341	-0.156093	-0.776862	-1.32969	-0.183268	-0.677853	-1.27222	-0.0635206	0.00311732	-0.122724	0.156937	0.224693	-0.493067	0.919146	0.54736	-0.135908	1.18056	-1.28743	-1.83245	-0.757357	0.106203	-0.318967	0.518044	0.38871	-0.0939623	0.9883	0.996975	0.430653	1.56639	1.34567	0.694161	1.94925	-0.389992	-0.77245	0.109422	0.39681	0.193151	0.552526	0
4	16:32:00	347400	EBOV-Cyno-Aero-1	e1005	-0.513119	-1.02873	-0.0100082	-0.559626	-1.1094	-0.0255772	-0.409314	-0.882949	0.0661957	-0.00122157	-0.1584	0.184475	0.253899	-0.572367	1.02283	0.364155	-0.446374	1.10248	-0.499028	-1.18125	0.218842	-0.0654071	-0.667129	0.483551	0.333688	-0.183154	1.01779	0.505869	-0.138835	1.12709	0.516279	-0.280588	1.21676	-0.554444	-0.955117	-0.143834	0.324076	0.22565	0.453122	0
4	17:02:00	349200	EBOV-Cyno-Aero-1	e1005	-0.383582	-1.02612	0.126296	-0.396692	-1.06486	0.135932	-0.331507	-0.956826	0.169837	0.0051922	-0.304853	0.313834	0.116227	-0.579196	0.792553	0.135505	-0.507512	0.764545	-0.101585	-0.601197	0.379241	-0.16564	-0.91597	0.449652	0.201954	-0.134301	0.986059	0.137242	-0.348997	0.648783	0.0481319	-0.438494	0.519065	-0.195482	-1.12192	0.501314	0.446364	0.124052	0.790192	0
4	17:32:00	351000	EBOV-Cyno-Aero-1	e1005	-0.280111	-0.805203	0.239913	-0.275755	-0.823671	0.245476	-0.277128	-0.803746	0.230409	0.0055701	-0.256906	0.246397	-0.0638595	-0.785997	0.586912	-0.107561	-0.726522	0.449683	0.0259699	-0.434614	0.446017	-0.0130949	-0.672512	0.562722	0.165708	-0.211634	0.897686	-0.151023	-0.659147	0.212408	-0.0862922	-0.501685	0.33295	-0.137271	-0.884837	0.736141	0.594999	0.404764	0.745392	0
4	18:02:00	352800	EBOV-Cyno-Aero-1	e1005	-0.599341	-1.3585	0.123151	-0.610479	-1.38362	0.136799	-0.564407	-1.26955	0.0987109	0.00619562	-0.174483	0.204446	0.07359	-0.584873	0.749902	0.173186	-0.470446	0.83772	-0.368422	-1.08593	0.275512	0.100366	-0.520287	0.794348	0.378667	-0.539489	0.657029	0.237646	-0.551148	1.03395	0.352911	-0.391996	1.11398	-0.296495	-0.697906	0.261199	0.588706	0.345963	0.804495	0
4	18:32:00	354600	EBOV-Cyno-Aero-1	e1005	0.0460185	-0.913217	1.12568	-0.00168011	-0.969601	1.09229	0.132334	-0.815092	1.17637	-0.00351524	-0.386713	0.430183	0.0101938	-0.705781	0.723435	0.0205687	-0.734509	0.784404	-0.0364524	-0.672976	0.538996	0.0730715	-0.79918	0.636312	0.248314	0.469982	0.469982	0.031601	-0.713953	0.908975	0.0161759	-0.609123	0.616038	-0.0252254	-1.20078	1.18932	0.390246	0.11677	0.636579	0
4	19:02:00	356400	EBOV-Cyno-Aero-1	e1005	0.106091	-0.293926	0.458864	0.100248	-0.296114	0.453212	0.111081	-0.293244	0.477536	-0.00244713	-0.441652	0.460034	-0.227663	-0.937829	0.452853	-0.111569	-0.777606	0.496904	-0.356265	-0.845113	0.0334232	0.34909	-0.332532	1.02262	0.396244	0.556508	0.556508	0.101009	-0.401855	0.520524	0.327986	-0.12584	0.809473	-0.309771	-0.83971	0.107182	0.0847386	-0.309059	0.47233	0
4	19:32:00	358200	EBOV-Cyno-Aero-1	e1005	-0.358028	-1.17972	0.550831	-0.386653	-1.21897	0.554075	-0.289641	-1.09033	0.524306	-0.012611	-0.377612	0.39428	0.265708	-0.482084	0.941037	0.521033	-0.239223	1.19007	-0.520102	-1.39575	-0.0937444	0.477916	-0.298172	1.27347	0.493488	0.579029	0.579029	0.848584	0.11501	1.46315	0.648114	0.0065113	1.55255	0.167399	-0.57458	1.01723	-0.926742	-1.26766	-0.650882	0
4	20:02:00	360000	EBOV-Cyno-Aero-1	e1005	0.519219	-0.148553	1.08892	0.42408	-0.251658	1.0035	0.683	0.0350582	1.26575	-0.00103233	-0.461538	0.48919	-0.115597	-0.789424	0.453671	-0.0377823	-0.684421	0.540295	-0.288702	-1.09752	0.324392	0.26714	-0.619622	0.983039	0.326467	0.475035	0.475035	0.125734	-0.648399	0.828836	0.339938	-0.393638	1.14817	-0.154364	-0.801693	0.618629	-1.70678	-1.98295	-1.4446	0
4	20:32:00	361800	EBOV-Cyno-Aero-1	e1005	-0.0501063	-0.567236	0.332212	-0.11309	-0.611626	0.275416	0.0897199	-0.460678	0.528022	-0.0021328	-0.522646	0.514207	-0.121697	-0.811692	0.503794	0.115209	-0.530817	0.690509	-0.694537	-1.21669	-0.28649	0.678957	-0.228695	1.33433	0.447163	0.223041	0.223041	0.454566	0.0270865	0.931289	0.731916	0.215461	1.29784	-0.470382	-1.42249	0.0943164	-1.61206	-1.65971	-1.57682	0
4	21:02:00	363600	EBOV-Cyno-Aero-1	e1005	-0.419328	-1.01032	0.102775	-0.453965	-1.0391	0.0923014	-0.341421	-0.937883	0.193798	0.0110202	-0.306843	0.34128	-0.00109351	-0.780678	0.709491	0.460667	-0.309	1.14983	-0.995336	-1.39688	-0.65553	0.251638	-0.323782	0.866652	0.502459	0.24592	0.24592	0.949134	0.295178	1.43637	1.07764	0.593166	1.5478	-0.736476	-1.06446	-0.471018	-1.35435	-1.53865	-1.10457	0
4	21:32:00	365400	EBOV-Cyno-Aero-1	e1005	0.244444	-0.338292	0.86654	0.205171	-0.357936	0.867242	0.311164	-0.357223	0.989264	-0.00935528	-0.397014	0.450797	-0.0197344	-0.825468	0.787422	0.293686	-0.529734	1.05983	-0.810589	-1.4896	-0.268007	0.00172464	-0.944713	0.735958	0.379683	0.126553	0.126553	0.702723	-0.0728517	1.12642	0.874397	0.179558	1.57215	-0.233017	-0.70768	0.659221	-0.972831	-1.17505	-0.738715	0
4	22:02:00	367200	EBOV-Cyno-Aero-1	e1005	-0.0175299	-0.559623	0.469649	-0.0880615	-0.611315	0.423315	0.120018	-0.454194	0.627823	0.000620592	-0.371806	0.380827	0.15041	-0.554346	0.81967	0.553939	-0.0919269	1.16784	-1.12051	-1.75986	-0.66105	0.190401	-0.491887	1.07316	0.601247	0.175541	1.56001	1.01272	0.429162	1.54245	1.1809	0.574151	1.875	-0.0776298	-0.789884	0.638143	-0.977277	-1.10379	-0.864316	0
4	22:32:00	369000	EBOV-Cyno-Aero-1	e1005	-0.0923142	-0.395591	0.176015	-0.0815323	-0.374504	0.195418	-0.102207	-0.440966	0.213359	-0.00163562	-0.185411	0.21249	1.15056	-0.387298	2.57725	1.48633	-0.0858385	2.95303	-1.04801	-1.47019	-0.629604	-0.402487	-1.05633	-0.0296986	0.122978	0.164318	0.164318	1.65364	0.383126	2.7953	1.10926	0.568593	1.61077	-0.614045	-1.07716	-0.348416	-0.123322	-0.411382	0.209598	0
4	23:02:00	370800	EBOV-Cyno-Aero-1	e1005	-0.0095302	-0.418267	0.550858	-0.0149421	-0.4443	0.548674	-0.00277129	-0.480643	0.604319	0.00230729	-0.216801	0.274616	0.0741119	-0.983515	0.868108	0.432102	-0.608261	1.3033	-0.931549	-1.50696	-0.377636	-0.791182	-1.14167	-0.478998	0.247353	0.0261828	1.7304	0.794764	-0.209897	1.768	0.907282	0.252484	1.48494	-0.632308	-1.25586	-0.018554	0.699129	0.670138	0.729337	0
4	23:32:00	372600	EBOV-Cyno-Aero-1	e1005	0.153923	-0.490148	0.691046	0.144158	-0.50337	0.676505	0.172493	-0.485826	0.741429	0.000733008	-0.216141	0.24849	-0.447086	-1.35465	0.211651	-0.224902	-1.07964	0.400607	-0.699945	-1.22177	-0.290267	-0.770692	-1.19423	-0.246813	0.200002	0.0901334	0.0901334	0.193319	-0.41055	0.644682	0.785361	0.218234	1.39803	-1.08799	-1.46161	-0.558905	0.93508	0.922904	0.954912	0
4	00:02:00	374400	EBOV-Cyno-Aero-1	e1005	0.338669	-0.192745	0.825728	0.347155	-0.176997	0.827942	0.315602	-0.220749	0.808708	-0.00217975	-0.213195	0.253162	-0.501944	-1.36382	0.162116	-0.316289	-1.0558	0.226198	-0.428053	-0.986449	-0.085348	-0.833363	-1.33925	-0.3833	0.090675	0.153645	0.153645	0.0165324	-0.62972	0.510329	0.456418	-0.0296835	1.06282	-0.416862	-0.974134	-0.142332	1.25214	1.17687	1.33577	0
4	00:32:00	376200	EBOV-Cyno-Aero-1	e1005	-0.0315516	-0.733667	0.595177	0.015494	-0.664036	0.649016	-0.120134	-0.837684	0.556408	0.00653749	-0.235532	0.281117	-0.477774	-1.10857	0.0985798	-0.250893	-0.830386	0.301587	-0.675675	-1.36022	-0.139198	-0.954297	-1.40332	-0.46035	0.0373882	0.129112	0.129112	0.17197	-0.261502	0.678124	0.718635	0.0547915	1.44349	0.531474	-1.15646	1.45928	1.23021	1.19662	1.28266	0
4	01:02:00	378000	EBOV-Cyno-Aero-1	e1005	-0.693929	-1.22953	0.0410092	-0.650983	-1.17989	0.0888889	-0.748062	-1.34105	-0.0252461	-0.00601862	-0.2646	0.312519	0.084905	-0.604383	0.780459	0.52096	-0.293328	1.33793	-0.882153	-1.53379	-0.252585	-0.652711	-1.20826	-0.223987	0.281643	0.108218	0.108218	0.972432	0.120814	1.84334	1.00214	0.147223	1.6728	1.26863	0.2793	2.19144	1.14793	0.546287	1.79255	0
4	01:32:00	379800	EBOV-Cyno-Aero-1	e1005	-0.0785583	-0.531766	0.259215	-0.0618175	-0.513148	0.264593	-0.0985336	-0.596165	0.315645	0.00325539	-0.267393	0.299618	-0.429978	-1.10058	0.194798	-0.209228	-0.792684	0.324267	-0.561114	-1.13395	-0.159819	-0.63485	-1.08461	-0.0346505	0.201413	0.0462459	0.0462459	0.207828	-0.186785	0.666659	0.5981	0.0659495	1.22658	-0.279166	-0.771551	0.343697	0.973133	0.876795	1.08981	0
4	02:02:00	381600	EBOV-Cyno-Aero-1	e1005	-0.104153	-0.505588	0.351037	-0.0821308	-0.452202	0.346381	-0.126038	-0.581571	0.36873	0.0666916	-0.176528	0.328184	-0.263313	-0.886868	0.349487	-0.0569614	-0.6316	0.480076	-0.471526	-0.898867	-0.0520177	-0.0366745	-0.769432	0.612641	0.236335	0.0884495	0.0884495	0.20774	-0.290147	0.642582	0.445715	-0.0553497	0.894437	0.420049	-0.40159	1.29381	-0.121554	-0.283694	0.049986	0
4	02:32:00	383400	EBOV-Cyno-Aero-1	e1005	0.30005	-0.353754	1.08135	0.291139	-0.337858	1.05689	0.2965	-0.413076	1.08151	0.0468086	-0.215331	0.328113	-0.569721	-1.26394	0.119647	-0.33766	-1.05953	0.396905	-0.598773	-1.22292	-0.148994	-0.52048	-1.23413	0.156839	0.0937952	-0.0732901	-0.0732901	0.152936	-0.67468	0.807886	0.661538	0.0621424	1.31194	0.38093	-0.398633	1.42179	-0.625805	-0.81878	-0.497651	0
4	03:02:00	385200	EBOV-Cyno-Aero-1	e1005	0.0683028	-0.201583	0.310524	0.0805467	-0.182379	0.314638	0.0394791	-0.252916	0.31329	0.0853986	-0.0155437	0.192651	-1.01003	-1.66096	-0.505442	-0.874632	-1.4381	-0.498356	-0.255129	-0.624237	0.0986873	-0.804665	-1.466	-0.423119	0.0945954	-0.0335038	-0.0335038	-0.499709	-0.895818	-0.272901	0.168755	-0.207578	0.528519	-0.491001	-0.988305	0.189207	0.74878	0.571094	0.962208	0
4	03:32:00	387000	EBOV-Cyno-Aero-1	e1005	-0.571894	-1.17319	0.0192809	-0.51756	-1.11395	0.0605833	-0.639762	-1.25615	-0.0305573	0.0116702	-0.30473	0.383759	0.194611	-0.404511	0.754183	0.297783	-0.255898	0.822682	-0.21039	-0.944829	0.204607	-0.656368	-1.11461	-0.213168	0.0474267	-0.00108209	-0.00108209	0.380468	-0.232963	0.826304	0.237293	-0.294294	0.960966	-0.223543	-0.762717	0.145173	1.11827	0.421577	1.89174	0
4	04:02:00	388800	EBOV-Cyno-Aero-1	e1005	-0.855283	-1.44251	0.0379322	-0.859285	-1.42389	0.039911	-0.829292	-1.47469	0.078443	-0.00203348	-0.405397	0.43637	0.222539	-0.503417	0.882791	0.564652	-0.245646	1.29245	-0.779143	-1.25287	-0.212804	-0.210604	-0.817845	0.183742	0.21323	-0.147289	1.48556	0.817274	-0.0894303	1.42287	0.844434	0.100354	1.30692	0.473336	-0.424745	1.34435	-0.0551014	-0.194907	0.124991	0
4	04:32:00	390600	EBOV-Cyno-Aero-1	e1005	0.30524	-0.340928	0.861052	0.27674	-0.344279	0.816192	0.346095	-0.365517	0.952204	0.00143579	-0.406253	0.419712	-0.265573	-0.910016	0.345692	-0.0709962	-0.67442	0.483469	-0.447455	-0.824063	-0.134807	-0.0553533	-0.66419	0.709985	0.318756	-0.177071	1.5352	0.174885	-0.184792	0.564152	0.416118	0.021592	0.837836	-0.389909	-0.702892	-0.0932969	-0.774252	-0.897846	-0.643245	0
4	05:02:00	392400	EBOV-Cyno-Aero-1	e1005	-0.523722	-0.937284	-0.0561773	-0.527751	-0.9354	-0.0578494	-0.507302	-0.983711	-0.0148478	0.00169726	-0.320139	0.335821	-0.195564	-0.949797	0.437512	0.107853	-0.599726	0.699383	-0.753412	-1.10626	-0.364516	0.0610946	-0.517698	0.555081	0.407349	-0.216232	1.23731	0.481549	-0.153952	0.834161	0.786483	0.275068	1.18042	-0.71015	-1.04087	-0.535562	-0.637534	-0.670881	-0.582614	0
4	05:32:00	394200	EBOV-Cyno-Aero-1	e1005	-0.565778	-1.06865	-0.133472	-0.541759	-1.0348	-0.12628	-0.599574	-1.13295	-0.134393	0.00830424	-0.131879	0.162869	0.836268	-0.623658	2.19695	1.02105	-0.211418	2.18223	-0.867057	-1.11734	-0.62262	-0.731548	-1.09099	-0.454869	0.524613	-0.121784	1.20893	1.08752	0.237657	1.93363	0.919028	0.567254	1.24167	0.168707	-0.178437	0.635041	-0.130065	-0.421987	0.170076	0
4	06:02:00	396000	EBOV-Cyno-Aero-1	e1005	-0.383472	-0.966036	0.10482	-0.378358	-0.94425	0.103853	-0.371953	-0.968971	0.154472	0.000474835	-0.222832	0.229966	0.469564	-0.272646	1.05551	0.391286	-0.316777	0.813319	-0.188457	-0.47892	0.424453	-0.0639258	-0.736739	0.403496	0.223849	0.306106	0.306106	0.233446	-0.31776	0.420028	0.160784	-0.472921	0.342505	0.0315798	-0.160776	0.738366	-0.00728239	-0.0755468	0.0551819	0
4	06:32:00	397800	EBOV-Cyno-Aero-1	e1005	-0.0520144	-0.356413	0.28761	-0.0944861	-0.398699	0.242273	0.0315861	-0.293969	0.409469	0.00731342	-0.361582	0.372226	0.352454	-0.33666	1.00227	0.325112	-0.27304	0.894101	-0.167009	-0.42952	0.0764425	0.329393	-0.462387	1.05792	0.178386	0.210508	0.210508	0.223576	-0.257216	0.644815	0.0712805	-0.169585	0.312798	0.246738	-0.193735	1.06098	-0.565336	-0.609206	-0.519641	0
4	07:02:00	399600	EBOV-Cyno-Aero-1	e1005	-0.67225	-1.17957	-0.164692	-0.664626	-1.17989	-0.166959	-0.647286	-1.15648	-0.127637	-0.0046733	-0.226333	0.248444	0.274777	-0.438816	0.956794	0.264811	-0.368064	0.866817	-0.155764	-0.662679	0.213362	-0.281068	-0.829797	0.248908	0.10203	-0.577899	0.4092	0.217159	-0.294156	0.676851	0.0992895	-0.293319	0.584592	0.0522894	-1.11045	0.936479	-0.363606	-0.479591	-0.244375	0
4	07:32:00	401400	EBOV-Cyno-Aero-1	e1005	-0.5036	-0.979338	0.019828	-0.527816	-1.01334	-0.000832089	-0.430617	-0.893259	0.0632282	0.01433	-0.206815	0.234011	0.345147	-0.501261	1.03428	0.485691	-0.33289	1.15536	-0.848069	-1.22442	-0.515621	-0.0513433	-0.561136	0.355083	0.202692	-0.599755	0.444226	0.656607	-0.023751	1.22588	0.892951	0.479439	1.3212	0.158803	-0.44205	0.418416	-0.208431	-0.351634	-0.0439941	0
4	08:02:00	403200	EBOV-Cyno-Aero-1	e1005	-0.331513	-0.857853	0.25083	-0.384705	-0.926288	0.216281	-0.211252	-0.707791	0.32211	0.00199555	-0.156669	0.188979	0.854892	-0.0595104	1.59961	1.06637	0.203375	1.72482	-1.16388	-1.63764	-0.760303	0.133304	-0.349267	0.615722	0.278152	0.489627	0.489627	1.30947	0.546741	2.00065	1.24629	0.728515	1.8061	-0.257257	-1.03656	0.330077	-0.383283	-0.42346	-0.336986	0
4	08:32:00	405000	EBOV-Cyno-Aero-1	e1005	-0.973549	-1.40672	-0.539157	-1.01624	-1.45416	-0.570448	-0.819874	-1.26312	-0.371959	0.0149888	-0.141198	0.193026	1.6287	0.423567	2.66799	1.85829	0.709006	2.81332	-1.42108	-1.82613	-1.06514	-0.0592988	-0.582398	0.3806	0.571619	0.544089	0.544089	2.13594	1.12285	3.08427	1.51102	1.04092	1.99955	-0.481542	-1.26936	0.30628	-0.637669	-0.70939	-0.56537	0
4	09:02:00	406800	EBOV-Cyno-Aero-1	e1005	0.0536678	-0.650444	0.583047	-0.00190524	-0.721459	0.542927	0.156368	-0.54783	0.696372	-0.0316052	-0.184633	0.219435	0.421301	-0.526334	0.976894	0.474032	-0.50186	0.954201	-0.313555	-1.09107	0.601764	-0.320241	-0.860585	0.130311	0.0832714	-0.438511	0.62575	0.524081	-0.508509	0.976157	0.356414	-0.633628	1.09184	-0.402523	-1.11579	0.332648	-0.883479	-0.982241	-0.788394	0
4	09:32:00	408600	EBOV-Cyno-Aero-1	e1005	-0.241706	-0.70594	0.226457	-0.276892	-0.749868	0.192288	-0.16783	-0.639751	0.315018	0.00646715	-0.217513	0.261585	0.413006	-0.332288	1.09368	0.447662	-0.29045	1.12708	-0.293492	-0.687789	0.0615943	-0.0578531	-0.652142	0.555668	0.193085	-0.699331	0.750813	0.408659	-0.223894	0.922144	0.204126	-0.129903	0.546732	0.335361	0.157641	1.02934	-1.02073	-1.09043	-0.972413	0
4	10:02:00	410400	EBOV-Cyno-Aero-1	e1005	-0.306494	-0.723629	0.103842	-0.287252	-0.706839	0.124227	-0.344302	-0.678965	-0.0206552	-0.00533436	-0.281002	0.279846	-0.235651	-1.00307	0.464173	-0.288592	-1.01391	0.381192	0.0732883	-0.354506	0.475462	-0.579602	-1.07347	-0.231862	-0.222327	-0.66489	0.696346	-0.29856	-0.837695	0.249655	-0.11963	-0.481162	0.229442	-0.0242947	-0.581984	0.45823	-0.693597	-0.727196	-0.646006	0
4	10:32:00	412200	EBOV-Cyno-Aero-1	e1005	-0.655081	-1.0864	-0.282793	-0.602844	-1.04137	-0.225529	-0.70094	-1.09745	-0.349958	-0.00513904	-0.292881	0.292693	-0.566501	-1.16254	-0.0570598	-0.545237	-1.09246	-0.079698	-0.122444	-0.780803	0.574448	-0.676337	-1.24877	-0.208149	-0.272379	-0.588773	0.695168	-0.416254	-0.935652	0.0683977	0.0946049	-0.610669	0.722056	-0.272976	-1.08431	0.555316	-0.89428	-1.07497	-0.730166	0
5	11:02:00	414000	EBOV-Cyno-Aero-1	e1005	-1.47908	-2.30521	-0.705673	-1.38722	-2.24899	-0.569397	-1.58389	-2.33303	-0.899262	0.0146227	-0.155296	0.200568	-0.640674	-1.15615	-0.149855	-0.328162	-0.799138	0.130684	-1.15947	-1.97559	-0.380868	-0.938677	-1.33743	-0.594752	-0.280908	-0.551141	0.718797	0.279863	-0.273443	0.849821	1.24636	0.282994	2.18152	-0.901593	-1.06443	-0.479102	-0.892964	-1.02109	-0.770993	0
5	11:32:00	415800	EBOV-Cyno-Aero-1	e1005	-0.739114	-1.28461	-0.173585	-0.594243	-1.13962	-0.0315215	-0.935229	-1.46887	-0.393481	0.00292454	-0.127979	0.178079	-0.562012	-1.04347	-0.137158	-0.3753	-0.821171	0.0390264	-0.768092	-1.08292	-0.466566	-0.494757	-1.08757	-0.024746	-0.0884247	-0.484822	0.807279	0.00476309	-0.340309	0.407296	0.791213	0.422039	1.14389	-0.334252	-0.552593	0.0281514	-0.601382	-0.800293	-0.391763	0
5	12:02:00	417600	EBOV-Cyno-Aero-1	e1005	-0.180318	-0.531881	0.172394	-0.0670391	-0.411375	0.288964	-0.382731	-0.758202	-0.0225769	0.00189028	-0.199469	0.256428	-0.988015	-1.4828	-0.579167	-0.853876	-1.29604	-0.488149	-0.476434	-0.814904	-0.197462	-0.321716	-1.11088	0.346423	-0.304683	-0.700443	0.722488	-0.486628	-0.836576	-0.247007	0.370656	0.0834291	0.684069	-0.326088	-1.07764	0.660069	-0.882748	-0.984385	-0.764871	0
5	12:32:00	419400	EBOV-Cyno-Aero-1	e1005	-0.5017	-0.838712	-0.179329	-0.410054	-0.761586	-0.0729783	-0.635282	-0.965911	-0.326686	-0.0058231	-0.230302	0.27881	-0.664178	-1.17435	-0.202234	-0.582607	-1.08166	-0.149237	-0.475922	-0.914617	-0.147235	-0.601112	-1.10072	-0.031528	-0.321532	-0.80212	0.732045	-0.324121	-0.808243	0.130012	0.431435	0.0665437	0.871619	-0.0792312	-0.288839	0.476673	-1.33875	-1.61973	-1.10407	0
5	13:02:00	421200	EBOV-Cyno-Aero-1	e1005	-0.173069	-0.765881	0.323528	-0.111136	-0.701722	0.362071	-0.272393	-0.921569	0.239648	-0.00822536	-0.350494	0.330699	-0.501667	-1.11725	0.0945971	-0.581725	-1.18086	0.0170583	0.619899	-0.0827553	1.23096	-1.06698	-1.48909	-0.588095	-0.618604	-0.449276	-0.449276	-0.592953	-1.10421	0.038749	-0.581319	-1.13192	-0.00381248	-0.374332	-0.807932	0.34492	-1.47578	-1.7095	-1.26498	0
5	13:32:00	423000	EBOV-Cyno-Aero-1	e1005	-0.848747	-1.43059	-0.362906	-0.766334	-1.36556	-0.267039	-0.937464	-1.51171	-0.460022	-0.0101647	-0.294539	0.27538	-0.666257	-1.24818	-0.0968145	-0.56549	-1.13162	0.0249971	-0.496181	-1.06532	0.00385965	-0.826167	-1.39543	-0.369489	-0.329176	-0.581241	0.91786	-0.287158	-0.857026	0.344769	0.468917	-0.0682427	1.03558	0.360296	0.115486	0.945721	-1.27502	-1.68051	-0.983859	0
5	14:02:00	424800	EBOV-Cyno-Aero-1	e1005	-0.858899	-1.27767	-0.436074	-0.772358	-1.19982	-0.329922	-0.98975	-1.38927	-0.59056	0.00339763	-0.210167	0.259859	-0.610566	-1.20617	0.00494373	-0.566733	-1.13436	0.0473099	-0.242945	-0.729328	0.224174	-0.941712	-1.40872	-0.5838	-0.194852	-0.871954	0.83159	-0.380891	-0.936575	0.1545	0.18744	-0.27744	0.636532	-0.290311	-1.03467	0.597167	-0.719988	-1.2405	-0.295449	0
5	14:32:00	426600	EBOV-Cyno-Aero-1	e1005	-1.06331	-1.49937	-0.606852	-0.916609	-1.35003	-0.460894	-1.23925	-1.66853	-0.791687	0.00645287	-0.131653	0.158607	-0.148722	-0.77875	0.591292	0.069197	-0.549992	0.794827	-0.978143	-1.47459	-0.537367	-0.535	-1.07815	-0.239553	0.241256	-0.508909	0.973607	0.442277	-0.2205	1.21753	1.00799	0.497341	1.4775	-0.131619	-1.04225	0.970459	0.573229	0.35594	0.874307	0
5	15:02:00	428400	EBOV-Cyno-Aero-1	e1005	-1.19627	-1.62465	-0.773879	-1.11195	-1.55142	-0.676743	-1.26197	-1.67904	-0.844147	0.0142791	-0.266695	0.262875	-0.509378	-1.29296	0.488765	-0.395402	-1.13676	0.60208	-0.623274	-1.1052	-0.0955581	-0.383642	-1.13497	0.212448	0.247046	-0.306483	0.972741	-0.157156	-0.95864	0.81753	0.629009	0.0332577	1.13725	-0.699208	-1.77073	0.107365	-0.265622	-0.536622	-0.215415	0
5	15:32:00	430200	EBOV-Cyno-Aero-1	e1005	-0.253384	-0.829265	0.309854	-0.172977	-0.741391	0.401922	-0.380844	-0.961621	0.165513	0.00165341	-0.256538	0.256222	-0.416015	-1.18795	0.422343	-0.409311	-1.19067	0.428758	0.0378946	-0.561692	0.558675	-0.578866	-1.25501	-0.117883	-0.0231596	-0.225502	1.02735	-0.341478	-0.98836	0.518064	-0.0541074	-0.597323	0.514905	0.153872	-0.364471	0.686043	-1.53142	-1.74165	-1.27279	0
5	16:02:00	432000	EBOV-Cyno-Aero-1	e1005	-0.0589306	-0.695285	0.553598	-0.00761306	-0.625156	0.594264	-0.142677	-0.791625	0.461769	-0.000208728	-0.238446	0.238907	-0.368741	-1.19897	0.502826	-0.357438	-1.17989	0.534255	0.0284833	-0.598969	0.534194	-0.423795	-1.15598	-0.0399631	0.109828	-0.0939623	0.9883	-0.287073	-1.08367	0.619942	-0.0540939	-0.560929	0.526816	-0.812325	-1.75551	0.286258	-1.43706	-1.64601	-1.24435	0
5	16:32:00	433800	EBOV-Cyno-Aero-1	e1005	-0.0271286	-0.543971	0.44671	-0.000855003	-0.525176	0.485813	-0.0730431	-0.592512	0.392428	0.00738867	-0.198738	0.224813	-0.132533	-0.878157	0.688431	-0.127282	-0.860526	0.719793	0.224265	-0.560337	0.970671	-0.270724	-0.954798	0.195881	-0.031776	-0.183154	1.01779	-0.114978	-0.771795	0.705112	-0.223896	-0.979349	0.517997	-0.59691	-0.772732	0.184428	-1.00838	-1.23667	-0.830467	0
5	17:02:00	435600	EBOV-Cyno-Aero-1	e1005	-0.631589	-1.10311	-0.172128	-0.579444	-1.0489	-0.135025	-0.678188	-1.14874	-0.234566	0.0131795	-0.146346	0.186006	-0.39271	-1.00959	0.295908	-0.212925	-0.797191	0.453516	-0.772805	-1.20655	-0.405194	-0.274768	-0.91597	0.176527	0.295084	-0.134301	0.986059	0.0783767	-0.515294	0.648783	0.735906	0.313874	1.20304	0.225421	0.0183232	0.511729	0.0421824	-0.290035	0.376105	0
5	17:32:00	437400	EBOV-Cyno-Aero-1	e1005	-0.198313	-0.692418	0.25679	-0.145259	-0.639044	0.305038	-0.285047	-0.798353	0.163023	0.00680735	-0.198009	0.203562	-0.31459	-1.02339	0.424218	-0.280037	-0.923176	0.391078	-0.219617	-0.822689	0.244255	-0.290903	-0.981321	0.253913	0.234535	-0.211634	0.897686	-0.201427	-0.659147	0.357667	0.171071	-0.322835	0.750268	0.513557	0.255417	1.00905	0.0855954	-0.00398861	0.200388	0
5	18:02:00	439200	EBOV-Cyno-Aero-1	e1005	0.594881	0.00348943	1.14539	0.581667	-0.00242524	1.13607	0.599849	0.00787665	1.12579	-0.014467	-0.257847	0.23476	-0.98639	-1.74961	-0.0950042	-0.83318	-1.68325	0.125256	0.240055	-0.451678	1.11348	-0.609561	-1.1776	0.13703	-0.166425	-0.539489	0.657029	-0.48609	-1.40466	0.546226	-0.227028	-1.08393	0.340639	0.284511	-0.291023	0.881283	-0.0735913	-0.133411	-0.00835692	0
5	18:32:00	441000	EBOV-Cyno-Aero-1	e1005	0.182377	-0.405943	0.881525	0.110574	-0.520202	0.81853	0.313535	-0.207363	0.973972	0.00319086	-0.308913	0.391283	0.253387	-0.432885	0.968619	0.663948	0.0846961	1.27284	-0.819135	-1.66219	-0.0321685	-0.364521	-1.15805	0.277439	0.324858	0.469982	0.469982	0.994245	0.367999	1.63028	0.910076	-0.0700521	1.89021	-0.470963	-0.755934	-0.122378	-0.231223	-0.672227	0.200311	0
5	19:02:00	442800	EBOV-Cyno-Aero-1	e1005	0.662936	0.264885	1.04894	0.642815	0.24845	1.02924	0.684654	0.281262	1.07639	-0.00100264	-0.280637	0.347323	0.501815	-0.170325	1.1693	0.325149	-0.345479	1.00382	0.454284	-0.132917	0.885086	-0.458333	-1.34889	0.345044	0.0986612	-0.942692	0.556508	-0.0395839	-0.586331	0.520524	-0.473842	-0.896098	0.039215	-0.0358713	-0.446683	0.19225	-0.3225	-0.475584	-0.155343	0
5	19:32:00	444600	EBOV-Cyno-Aero-1	e1005	-0.286454	-0.805161	0.154938	-0.262164	-0.802717	0.178006	-0.32275	-0.844534	0.123537	0.00740575	-0.192358	0.270777	0.457023	-0.204764	1.04756	0.449337	-0.213447	1.04668	-0.0438119	-0.492842	0.273465	-0.666538	-1.24115	-0.298172	0.123236	-0.803796	0.579029	0.344843	-0.270174	0.885378	-0.00501319	-0.364538	0.439402	-0.652241	-0.727256	-0.243269	0.69465	0.687649	0.727018	0
5	20:02:00	446400	EBOV-Cyno-Aero-1	e1005	0.128629	-0.391203	0.602325	0.160933	-0.364104	0.649395	0.061157	-0.435186	0.517111	0.00553985	-0.228341	0.291869	0.358382	-0.283121	0.996719	0.212586	-0.431385	0.840584	0.686897	0.0152818	1.16081	-0.826117	-1.26069	-0.29909	-0.259644	-1.00314	0.475035	-0.121186	-0.648399	0.406769	-0.693889	-1.16454	-0.0852759	-0.364738	-0.705192	-0.023172	0.625682	0.616549	0.631931	0
5	20:32:00	448200	EBOV-Cyno-Aero-1	e1005	-0.00592539	-0.412914	0.323463	0.00639565	-0.40508	0.333035	-0.0345256	-0.482189	0.334887	0.00100189	-0.24876	0.299011	0.19798	-0.575201	0.896834	0.0876923	-0.654279	0.751475	0.30643	-0.135687	0.751302	-0.68193	-1.16651	-0.228695	-0.037154	0.223041	0.223041	-0.11898	-0.696275	0.388767	-0.356603	-0.803252	0.0244523	-0.400058	-0.556892	-0.281173	1.09887	1.05894	1.12525	0
5	21:02:00	450000	EBOV-Cyno-Aero-1	e1005	0.00936415	-0.681521	0.68555	0.0175586	-0.695638	0.718282	-0.0112764	-0.670875	0.628675	0.00868409	-0.229068	0.302393	0.463352	-0.170968	1.07716	0.17604	-0.508652	0.858918	0.74091	0.0568337	1.33686	-0.554571	-1.21661	-0.0261734	-0.308667	-1.01504	0.24592	-0.270052	-0.846016	0.458206	-0.711045	-1.26837	-0.170543	-0.132844	-0.650209	-0.0358014	0.805516	0.492814	1.18733	0
5	21:32:00	451800	EBOV-Cyno-Aero-1	e1005	-0.233123	-0.609749	0.0625718	-0.240032	-0.61403	0.0594082	-0.215246	-0.603428	0.094452	0.000269851	-0.31627	0.370053	0.330054	-0.290761	0.913526	0.261237	-0.290131	0.808213	0.11223	-0.210582	0.462295	-0.08962	-0.944713	0.399824	-0.0630512	0.126553	0.126553	0.0843057	-0.244177	0.441123	-0.173484	-0.516737	0.121533	0.204078	-0.37454	0.687379	-0.18384	-0.580049	0.173613	0
5	22:02:00	453600	EBOV-Cyno-Aero-1	e1005	-0.90907	-1.14184	-0.514997	-0.921597	-1.15206	-0.519022	-0.84533	-1.11055	-0.458418	-0.00135694	-0.272775	0.321409	0.485856	-0.166242	1.11065	0.547641	-0.102501	1.15779	-0.278159	-0.66105	0.078942	0.167146	-0.491887	0.76015	0.239068	0.175541	0.175541	0.512172	-0.0479616	0.906286	0.23156	-0.161114	0.574151	0.546724	0.0793373	1.12296	-0.757634	-0.797794	-0.678055	0
5	22:32:00	455400	EBOV-Cyno-Aero-1	e1005	0.666005	0.273277	1.09645	0.627471	0.228822	1.07506	0.717048	0.324441	1.14842	0.00563962	-0.323811	0.38549	0.0205663	-0.557773	0.566536	-0.0934913	-0.633523	0.403653	0.442238	0.0635539	0.743988	0.20528	-0.714117	0.996929	0.0236275	0.164318	0.164318	-0.25364	-0.672202	0.0816038	-0.481399	-0.786233	-0.160929	0.532025	-0.125729	1.48789	-1.46397	-1.53586	-1.40159	0
5	23:02:00	457200	EBOV-Cyno-Aero-1	e1005	-0.413872	-0.944979	0.263388	-0.426264	-0.945547	0.236336	-0.375987	-0.926451	0.313137	0.00287674	-0.360131	0.417946	0.141268	-0.545854	0.800714	0.149565	-0.538397	0.827132	-0.0529678	-0.471393	0.443852	0.10144	-0.478998	0.846341	0.18733	0.0261828	0.0261828	0.130492	-0.473616	0.71312	0.0124813	-0.477863	0.343777	0.280773	-0.336447	0.947908	-1.72596	-1.79648	-1.65835	0
5	23:32:00	459000	EBOV-Cyno-Aero-1	e1005	-0.168403	-0.675425	0.322367	-0.176798	-0.702639	0.343363	-0.159611	-0.644724	0.30774	8.51951e-05	-0.360337	0.376664	0.0911744	-0.500113	0.661552	0.186169	-0.390382	0.730766	-0.255603	-0.564437	0.00121778	0.0245592	-0.562619	0.700606	0.21322	0.0901334	0.0901334	0.265361	-0.234678	0.644682	0.210728	-0.103529	0.539997	0.333411	-0.208338	0.8024	-1.45938	-1.49373	-1.44572	0
5	00:02:00	460800	EBOV-Cyno-Aero-1	e1005	-0.149373	-0.59566	0.285057	-0.163239	-0.589821	0.265442	-0.126959	-0.605456	0.310932	0.00942485	-0.303458	0.358468	0.302555	-0.390163	0.97616	0.303594	-0.332821	0.915827	-0.100465	-0.448478	0.176262	0.164653	-0.3833	0.8913	0.319155	0.153645	0.153645	0.208227	-0.202202	0.652835	0.0181168	-0.302809	0.380005	-0.196053	-0.515548	0.331943	-1.43074	-1.48919	-1.38325	0
5	00:32:00	462600	EBOV-Cyno-Aero-1	e1005	-0.961066	-1.3145	-0.257967	-0.970853	-1.28926	-0.279807	-0.904489	-1.35917	-0.169889	-0.00118621	-0.356083	0.384446	0.512885	-0.192341	1.14509	0.726467	-0.0510986	1.43099	-0.485725	-0.966001	0.041746	0.0891664	-0.46035	0.482617	0.485609	0.129112	0.129112	0.87377	0.114348	1.42983	0.489883	-0.126343	0.960466	-0.396556	-0.602729	0.287204	-1.09627	-1.11203	-1.08335	0
5	01:02:00	464400	EBOV-Cyno-Aero-1	e1005	-0.0929964	-0.674838	0.471172	-0.103983	-0.672479	0.459737	-0.0617742	-0.666418	0.491976	0.00394308	-0.408879	0.440767	0.347201	-0.307937	0.937908	0.466245	-0.16573	1.01194	-0.249654	-0.804471	0.0752205	-0.046738	-0.552078	0.760285	0.384946	0.108218	0.108218	0.480377	-0.0357788	0.90378	0.226745	-0.176384	0.748208	0.0699339	-0.586577	0.802681	-1.20187	-1.25801	-1.1278	0
5	01:32:00	466200	EBOV-Cyno-Aero-1	e1005	-0.231307	-0.774799	0.287422	-0.254076	-0.803046	0.256094	-0.17385	-0.737527	0.338516	0.00151392	-0.413719	0.445944	0.500406	-0.112377	1.08659	0.649404	0.0577054	1.24104	-0.30367	-0.859237	0.082048	0.231091	-0.384636	1.01531	0.516174	0.0462459	1.8181	0.654045	0.154592	1.17873	0.296948	-0.186361	0.873345	0.0573225	-0.726263	0.778284	-1.21728	-1.31143	-1.15651	0
5	02:02:00	468000	EBOV-Cyno-Aero-1	e1005	-0.106011	-1.36474	1.46339	-0.14415	-1.3776	1.35886	-0.00611929	-1.26337	1.48051	0.0628376	-0.135327	0.297283	0.521334	-0.163278	1.18909	0.507801	-0.379743	1.39984	0.186493	-1.08652	1.47434	-0.150672	-0.769432	0.267123	0.101344	0.0884495	0.0884495	0.380783	-0.911967	1.57531	-0.0546704	-1.38505	1.13188	-0.105551	-0.735602	0.462841	-0.764168	-0.817581	-0.644068	0
5	02:32:00	469800	EBOV-Cyno-Aero-1	e1005	0.341727	-0.136885	0.772488	0.295271	-0.174712	0.727911	0.407846	-0.0873385	0.8324	0.0473512	-0.311943	0.388495	-0.139528	-0.756017	0.402421	-0.0592228	-0.658303	0.474539	-0.19595	-0.601415	0.120123	0.0999585	-0.538647	0.852325	0.172697	-0.0732901	-0.0732901	0.0642161	-0.489359	0.437244	0.150195	-0.212539	0.556569	0.204818	-0.355807	0.654469	-1.20807	-1.26836	-1.17202	0
5	03:02:00	471600	EBOV-Cyno-Aero-1	e1005	-0.235943	-0.915732	0.473239	-0.252447	-0.934371	0.453475	-0.182274	-0.811086	0.510119	0.0840403	-0.0956184	0.28874	-0.00323091	-0.760833	0.702812	0.140791	-0.692795	0.89386	-0.350805	-0.804244	0.142704	0.1121	-0.423119	0.61976	0.384951	-0.0335038	1.78965	0.275584	-0.522067	0.723767	0.334408	-0.248473	0.73299	0.0841216	-0.463269	0.705569	-0.819596	-0.932254	-0.675585	0
5	03:32:00	473400	EBOV-Cyno-Aero-1	e1005	0.139048	-0.407548	0.650653	0.125592	-0.421889	0.621343	0.151766	-0.376285	0.661739	0.0182986	-0.184245	0.297698	-0.66581	-1.33798	-0.141422	-0.501456	-1.14798	-0.0334153	-0.506775	-0.897709	-0.188552	-0.551621	-1.11461	-0.213168	0.220741	-0.00108209	-0.00108209	-0.136594	-0.586052	0.29667	0.485206	0.105107	0.903909	-0.0238101	-0.945426	0.783794	-1.03339	-1.4331	-0.550996	0
5	04:02:00	475200	EBOV-Cyno-Aero-1	e1005	-0.169228	-0.641954	0.308087	-0.157377	-0.621508	0.312571	-0.187906	-0.699991	0.302768	0.0098039	-0.248789	0.33849	-0.273075	-1.04131	0.339342	-0.114454	-0.737503	0.406226	-0.428329	-0.875702	-0.084182	-0.48073	-0.817845	-0.150121	0.367593	-0.147289	1.48556	0.118318	-0.364395	0.460499	0.381634	-0.028921	0.832912	-0.341921	-0.997132	-0.0794547	-0.133851	-0.138455	-0.10082	0
5	04:32:00	477000	EBOV-Cyno-Aero-1	e1005	-0.310736	-0.764244	0.38065	-0.341781	-0.807273	0.357942	-0.247446	-0.730715	0.469969	-0.00130036	-0.406253	0.419712	0.198998	-0.501797	0.86857	0.403399	-0.260158	1.0529	-0.468263	-0.889722	-0.0545587	-0.0414831	-0.66419	0.366442	0.353462	-0.177071	1.5352	0.503219	-0.0350029	1.01352	0.462649	-0.0643284	0.923756	0.35882	0.0281562	1.18197	-0.752565	-0.990429	-0.515945	0
5	05:02:00	478800	EBOV-Cyno-Aero-1	e1005	-0.383795	-0.864814	0.191482	-0.423665	-0.889458	0.140238	-0.30035	-0.839157	0.288316	0.00477381	-0.327593	0.350729	0.0516518	-0.740309	0.750692	0.249666	-0.509261	0.908838	-0.557923	-1.00352	-0.0695036	0.212759	-0.517698	0.912673	0.463759	-0.216232	1.23731	0.440728	-0.153952	0.834161	0.565735	-0.0418051	1.04462	-0.11401	-0.864106	0.145544	-1.07252	-1.14531	-1.03498	0
5	05:32:00	480600	EBOV-Cyno-Aero-1	e1005	-0.26299	-0.734707	0.363005	-0.298625	-0.77853	0.332456	-0.196586	-0.696034	0.450951	0.00851984	-0.340659	0.371649	0.243204	-0.346635	0.790737	0.402404	-0.135004	0.851874	-0.475873	-0.739782	-0.174698	0.391123	-0.136807	0.817376	0.525885	-0.121784	1.20893	0.507832	0.0381311	0.736472	0.433861	0.0427066	0.717124	-0.146241	-0.810532	0.335374	-1.12947	-1.22355	-1.04138	0
5	06:02:00	482400	EBOV-Cyno-Aero-1	e1005	-0.694382	-1.29727	0.254937	-0.710186	-1.30554	0.235727	-0.64422	-1.27226	0.317198	0.00909193	-0.188002	0.216034	0.456083	-0.30531	1.19074	0.766116	-0.0137023	1.49944	-0.965758	-1.49151	-0.381855	0.261743	-0.280645	0.631543	0.319211	0.306106	1.34959	0.982699	0.297063	1.64967	0.953702	0.246572	1.49369	-0.545591	-0.921785	-0.253006	-1.10191	-1.38283	-0.73688	0
5	06:32:00	484200	EBOV-Cyno-Aero-1	e1005	-0.577296	-1.59586	0.401228	-0.585559	-1.59721	0.429041	-0.522671	-1.54629	0.47931	0.00595569	-0.316424	0.349647	0.528528	-0.278561	1.2338	0.822738	0.0967061	1.44098	-1.12738	-1.76056	-0.535085	0.314476	-0.2452	0.623547	0.751704	0.210508	1.49591	1.12647	0.515954	1.67571	1.15763	0.419995	1.86715	-0.511154	-1.42916	0.975159	-1.08504	-1.11403	-1.03261	0
5	07:02:00	486000	EBOV-Cyno-Aero-1	e1005	0.539015	0.123594	0.946227	0.428459	-0.00331181	0.848817	0.693303	0.279905	1.09783	0.0196815	-0.218797	0.248444	0.48406	-0.194806	1.07694	0.633867	0.0162112	1.16486	-0.848674	-1.10276	-0.604807	0.899012	0.248908	1.5074	0.538576	0.4092	0.4092	0.731901	0.260705	1.093	0.807078	0.521884	1.08626	0.500504	0.214727	0.932215	-1.38848	-1.42045	-1.3543	0
5	07:32:00	487800	EBOV-Cyno-Aero-1	e1005	0.200568	-0.361464	0.820858	0.0658986	-0.503076	0.667608	0.419664	-0.150051	1.05023	0.0179019	-0.228856	0.241359	0.42708	-0.228127	1.07051	0.51285	-0.0954396	1.11849	-0.580382	-0.950675	-0.207899	0.772968	-0.0114047	1.45455	0.378253	0.444226	0.444226	0.607914	0.132453	1.06968	0.581677	0.142734	0.984496	0.0862648	-0.805746	0.890587	-1.53328	-1.64512	-1.46333	0
5	08:02:00	489600	EBOV-Cyno-Aero-1	e1005	-0.0467836	-0.605858	0.535309	-0.126821	-0.689703	0.46408	0.10767	-0.402862	0.636795	0.0114876	-0.150022	0.182332	0.527625	-0.154838	1.15135	0.654913	0.012894	1.21039	-0.739344	-1.08975	-0.338449	0.681626	0.0367284	1.38771	0.499986	0.489627	0.489627	0.791062	0.255959	1.27369	0.733967	0.266692	1.11337	0.299014	-0.269449	0.831384	-1.36658	-1.5995	-1.08066	0
5	08:32:00	491400	EBOV-Cyno-Aero-1	e1005	-0.238683	-0.790482	0.303749	-0.340295	-0.887948	0.193166	-0.0204233	-0.564626	0.519461	0.0152202	-0.107094	0.1521	0.849131	0.120217	1.40069	0.987778	0.296421	1.49301	-0.832572	-1.29458	-0.443461	0.589835	0.139851	1.10285	0.4712	0.544089	0.544089	1.12507	0.469039	1.51513	0.816086	0.356177	1.31481	-0.387817	-1.05003	0.206709	-1.35081	-1.41841	-1.28547	0
5	09:02:00	493200	EBOV-Cyno-Aero-1	e1005	0.294557	-0.241402	0.774021	0.200423	-0.348314	0.670487	0.422891	-0.113105	0.914111	0.0102028	-0.212027	0.233133	0.582564	-0.0462295	1.1862	0.631991	0.00646904	1.22169	-0.343733	-1.00092	0.170467	0.889482	0.130311	1.61666	0.345418	-0.438511	0.62575	0.680794	0.151343	1.30608	0.345788	-0.227635	0.990346	-0.443799	-0.958365	0.54707	-1.29787	-1.43051	-1.21243	0
5	09:32:00	495000	EBOV-Cyno-Aero-1	e1005	0.315588	-0.130764	0.714431	0.235445	-0.20173	0.632036	0.44326	-0.0187458	0.867321	-0.00796169	-0.159244	0.190368	0.40951	-0.313195	1.13958	0.332335	-0.372436	1.03478	0.161902	-0.398805	0.64407	-0.0238168	-0.652142	0.555668	0.0708657	-0.699331	0.750813	0.13489	-0.387614	0.758424	-0.178892	-0.603547	0.276078	-0.17582	-0.871923	0.369228	-0.753983	-0.959301	-0.565919	0
5	10:02:00	496800	EBOV-Cyno-Aero-1	e1005	0.391692	-0.0494408	0.788859	0.295416	-0.147273	0.699717	0.357306	0.014571	0.68871	0.000487511	-0.328879	0.314044	0.525613	-0.148369	1.20645	0.421255	-0.23171	1.08333	0.135618	-0.224412	0.475462	-0.0471313	-0.792937	0.329213	0.33557	-0.66489	0.696346	0.161947	-0.371688	0.715662	-0.184911	-0.481162	0.111008	-0.165272	-0.784033	0.74896	-0.409563	-0.588013	-0.182063	0
5	10:32:00	498600	EBOV-Cyno-Aero-1	e1005	0.0280315	-0.327196	0.330528	0.00633289	-0.370618	0.330033	0.0230667	-0.286707	0.293022	-0.00781967	-0.233583	0.263044	0.640928	-0.136659	1.36451	0.661272	-0.112192	1.39278	-0.249152	-0.586493	0.0388322	0.266532	-0.208149	0.572313	0.482957	0.695168	0.695168	0.571805	-0.0989439	1.23979	0.184785	-0.119665	0.511626	0.944751	0.558361	1.29321	-0.0669935	-0.348415	0.119537	0
6	11:02:00	500400	EBOV-Cyno-Aero-1	e1005	-0.0858033	-0.38475	0.202804	-0.136242	-0.463054	0.173986	-0.000547242	-0.281886	0.285128	0.0165456	-0.16201	0.187139	0.689784	-0.161017	1.53012	0.834077	-0.0329877	1.68662	-0.577545	-0.971179	-0.190071	0.366942	-0.0996353	0.890598	0.448366	-0.551141	0.718797	0.896632	0.207956	1.65215	0.516688	0.0931409	0.915837	0.067625	-0.85243	0.908077	-0.405121	-0.494564	-0.218136	0
6	11:32:00	502200	EBOV-Cyno-Aero-1	e1005	-0.155191	-0.622347	0.255	-0.195128	-0.687339	0.224343	-0.0713995	-0.521045	0.327882	0.00857833	-0.21145	0.211467	0.416138	-0.407814	1.16278	0.521708	-0.271129	1.2287	-0.464109	-1.01755	0.060462	0.477287	-0.290452	1.03808	0.431718	-0.484822	0.807279	0.638908	-0.153408	1.3418	0.453506	-0.139405	1.06369	0.375053	0.0436059	0.785961	-1.57015	-1.70246	-1.44713	0
6	12:02:00	504000	EBOV-Cyno-Aero-1	e1005	-1.09109	-2.44979	0.319546	-1.12544	-2.48624	0.284462	-0.974335	-2.23339	0.369312	0.0142698	-0.102764	0.173537	0.495652	-0.0963057	1.0642	0.938514	0.305726	1.58666	-1.3016	-2.32941	-0.256819	0.0911488	-0.236498	0.346423	0.64781	0.722488	0.722488	1.40228	0.489956	2.40606	1.41146	0.138033	2.54059	-0.730775	-1.44192	-0.031151	-1.46445	-1.56975	-1.35024	0
6	12:32:00	505800	EBOV-Cyno-Aero-1	e1005	0.51813	0.169805	0.947523	0.441241	0.0777626	0.888537	0.624918	0.287205	1.05387	0.00466588	-0.154316	0.202823	0.642127	-0.202234	1.47712	0.761535	-0.117429	1.56564	-0.41597	-0.914617	0.0793888	0.71173	0.235771	1.03767	0.605343	0.732045	0.732045	0.809334	-0.0576391	1.44357	0.385001	-0.153022	0.871619	0.111153	-0.532336	0.544206	-1.25817	-1.44247	-1.15241	0
6	13:02:00	507600	EBOV-Cyno-Aero-1	e1005	0.248721	-0.0853129	0.822709	0.161528	-0.183896	0.731231	0.394256	0.062607	0.968912	0.0169739	-0.142893	0.181485	0.604332	-0.185585	1.35476	0.712596	-0.0463213	1.40812	-0.542987	-0.844973	-0.0827553	0.915929	0.312896	1.43913	0.387973	0.591138	0.591138	0.772427	0.038749	1.34499	0.495889	-0.00381248	0.771761	0.215821	-0.318694	0.901277	-1.05963	-1.51899	-0.439457	0
6	13:32:00	509400	EBOV-Cyno-Aero-1	e1005	0.632611	0.232183	1.04139	0.529468	0.122718	0.956457	0.775945	0.385734	1.17338	0.0072169	-0.234195	0.26197	0.508252	-0.289303	1.24222	0.489047	-0.318463	1.22583	-0.00741955	-0.369814	0.396574	0.787704	0.143483	1.42591	0.536191	-0.581241	0.91786	0.370217	-0.256128	0.945667	-0.0343851	-0.436185	0.2997	0.484688	0.0508615	1.08453	-1.15065	-1.2451	-0.969346	0
6	14:02:00	511200	EBOV-Cyno-Aero-1	e1005	0.501704	0.0627845	0.925505	0.442764	-0.00511374	0.885461	0.589578	0.179557	0.999974	0.000166008	-0.294926	0.329207	0.304676	-0.503518	1.0339	0.218615	-0.585744	0.99416	0.237065	-0.160021	0.548928	0.705409	-0.0338522	1.34102	0.405489	-0.871954	0.83159	0.0161706	-0.572884	0.700038	-0.270036	-0.558662	0.0740878	0.493819	-0.0162728	1.02762	-1.6057	-1.66053	-1.52052	0
6	14:32:00	513000	EBOV-Cyno-Aero-1	e1005	-0.505614	-1.03422	-0.0133992	-0.571882	-1.12929	-0.0651764	-0.34694	-0.854751	0.132593	-0.001158	-0.29911	0.281409	0.2962	-0.502608	1.04675	0.369403	-0.417414	1.1071	-0.305478	-0.805291	0.127864	0.20269	-0.519087	0.599047	0.468545	-0.508909	0.973607	0.446755	-0.2205	1.21753	0.28109	-0.188767	0.791388	-0.178549	-0.563498	0.393674	-1.86218	-2.1063	-1.63977	0
6	15:02:00	514800	EBOV-Cyno-Aero-1	e1005	0.181682	-0.320791	0.659321	0.152276	-0.342479	0.634355	0.216639	-0.282988	0.680552	0.0115191	-0.135517	0.180281	0.368238	-0.337823	1.01342	0.468301	-0.231263	1.10619	-0.461829	-1.1052	0.103311	0.371592	-0.32652	0.751417	0.371841	-0.306483	0.972741	0.605223	0.0281212	1.21223	0.467555	-0.167469	1.13725	-0.0623323	-0.710471	0.353937	-1.15331	-1.46812	-0.857829	0
6	15:32:00	516600	EBOV-Cyno-Aero-1	e1005	0.313055	-0.1855	0.823531	0.247873	-0.274283	0.772722	0.406049	-0.0823333	0.898192	0.0107983	-0.166929	0.181549	0.460378	-0.285158	1.15728	0.457446	-0.275753	1.16977	-0.028761	-0.656091	0.558675	0.621948	-0.117883	1.30352	0.39085	-0.225502	1.02735	0.380119	-0.34275	0.948471	0.0101951	-0.597323	0.616017	-0.278535	-0.783611	0.527441	-0.633229	-0.710167	-0.522625	0
6	16:02:00	518400	EBOV-Cyno-Aero-1	e1005	-0.280503	-0.814929	0.295081	-0.32269	-0.8594	0.26063	-0.188599	-0.734785	0.368241	0.0134309	-0.27702	0.287125	0.281644	-0.448897	0.995313	0.22625	-0.479672	0.945253	0.210714	-0.270164	0.629606	0.545382	-0.318967	1.35505	0.174378	-0.0939623	0.9883	0.10425	-0.515797	0.809232	-0.229348	-0.644601	0.192125	0.359499	0.00936143	0.966247	-0.74529	-0.884976	-0.610159	0
6	16:32:00	520200	EBOV-Cyno-Aero-1	e1005	-0.496879	-1.02016	-0.0214967	-0.485243	-1.02554	0.00877843	-0.483158	-0.986041	-0.0313817	0.000858483	-0.304626	0.290362	-0.133653	-0.829473	0.507903	-0.0671536	-0.743367	0.573482	-0.263672	-0.921593	0.426538	-0.120067	-0.954798	0.483551	0.0943982	-0.183154	1.01779	0.0650838	-0.560809	0.705112	0.267759	-0.480234	0.917289	0.534921	0.164937	1.00833	-0.56918	-0.700484	-0.391772	0
6	17:02:00	522000	EBOV-Cyno-Aero-1	e1005	-0.0936691	-0.832159	0.545765	-0.0959828	-0.846095	0.549385	-0.0780628	-0.811701	0.560373	-0.00386637	-0.325305	0.32406	-0.267142	-0.990209	0.382806	-0.329478	-1.02487	0.291885	0.305633	-0.270493	0.856597	-0.309252	-1.18909	0.449652	-0.0906921	-0.134301	0.986059	-0.369977	-1.01418	0.149893	-0.329374	-0.848877	0.17708	0.529043	0.183541	0.92361	-0.73756	-0.956175	-0.488077	0
6	17:32:00	523800	EBOV-Cyno-Aero-1	e1005	0.545073	-0.013681	1.05089	0.55157	-0.0122033	1.0704	0.497548	-0.0471568	0.996408	0.000788244	-0.289032	0.289231	-0.111048	-0.780216	0.546941	-0.338177	-0.948453	0.238014	0.716586	0.310658	1.10071	0.0359788	-0.672512	0.87153	-0.0914388	-0.211634	0.897686	-0.596541	-1.09492	-0.223369	-0.707396	-1.03824	-0.382451	0.698546	0.439908	0.978242	-0.452586	-0.88962	-0.123208	0
6	18:02:00	525600	EBOV-Cyno-Aero-1	e1005	0.433248	-0.279092	1.11986	0.438696	-0.246345	1.1098	0.404858	-0.357482	1.13334	-0.00762105	-0.166904	0.18171	-0.334307	-1.04144	0.338882	-0.528702	-1.17104	0.0802621	0.529534	-0.0652486	1.11348	-0.231805	-0.848946	0.465689	-0.210083	-0.539489	0.657029	-0.634541	-1.28273	-0.063426	-0.54764	-1.08393	-0.0663804	0.742609	0.283704	1.00134	0.448286	0.241751	0.66902	0
6	18:32:00	527400	EBOV-Cyno-Aero-1	e1005	0.415386	-0.240773	0.938987	0.429816	-0.233828	0.960879	0.370889	-0.251111	0.850617	-0.00358656	-0.406163	0.430183	-0.751509	-1.60581	0.0239616	-1.02144	-1.81411	-0.26052	0.642523	0.0668867	1.18197	-0.532624	-1.15805	-0.0814343	-0.336694	-0.856684	0.469982	-1.0321	-1.61558	-0.353303	-0.647113	-1.14819	-0.168065	1.04741	0.666981	1.27335	1.04655	0.877919	1.23065	0
6	19:02:00	529200	EBOV-Cyno-Aero-1	e1005	0.00368479	-0.406141	0.314147	0.0228126	-0.397157	0.339696	-0.0332612	-0.44295	0.278278	0.00575428	-0.280637	0.31512	-0.868265	-1.56569	-0.214451	-0.903651	-1.5873	-0.259829	0.0416363	-0.450476	0.442877	-0.6274	-1.01011	-0.332532	-0.233502	-0.942692	0.556508	-0.651437	-1.13976	-0.217379	-0.0904641	-0.510969	0.369325	-0.0630241	-0.351884	0.158252	1.81022	1.61239	1.99668	0
6	19:32:00	531000	EBOV-Cyno-Aero-1	e1005	0.555852	-0.383699	1.44076	0.559804	-0.385326	1.44468	0.52069	-0.370942	1.37469	0.00432625	-0.269548	0.301653	-0.54382	-1.27794	0.0924875	-0.679908	-1.38648	-0.0565463	0.39755	-0.152618	0.803636	-0.33469	-0.926827	0.330484	-0.173295	-0.803796	0.579029	-0.751956	-1.23313	-0.270174	-0.431555	-0.85927	0.0683528	0.278947	-0.3224	0.730927	1.66767	1.4619	1.85558	0
6	20:02:00	532800	EBOV-Cyno-Aero-1	e1005	0.385226	-0.398492	1.07646	0.405828	-0.395809	1.11507	0.337023	-0.391058	0.986167	0.00455703	-0.282155	0.291869	-0.248913	-0.903006	0.407812	-0.248362	-0.969868	0.503313	0.206753	-0.63337	0.899731	0.225681	-0.619622	0.983039	-0.211407	-1.00314	0.475035	-0.220898	-1.07047	0.617803	-0.194783	-0.93327	0.608538	0.587598	-0.398014	1.39883	1.12802	0.739602	1.4164	0
6	20:32:00	534600	EBOV-Cyno-Aero-1	e1005	-0.220897	-0.760683	0.0148857	-0.185935	-0.724276	0.0567951	-0.288894	-0.819671	-0.0498022	-0.00317944	-0.229197	0.259885	-0.507116	-1.32366	0.143685	-0.401849	-1.22282	0.266221	-0.396629	-0.906001	0.00335157	-0.641096	-1.16651	-0.228695	0.140037	0.223041	0.223041	-0.107019	-0.877116	0.569608	0.388127	-0.0869694	0.915826	-0.150729	-0.403086	0.305896	1.33693	1.29102	1.42363	0
6	21:02:00	536400	EBOV-Cyno-Aero-1	e1005	0.374921	-0.215332	0.685348	0.379495	-0.218592	0.70145	0.344327	-0.226853	0.623309	0.0127955	-0.190181	0.224618	-0.541702	-1.30582	0.0103935	-0.540906	-1.26231	-0.0339648	-0.0727143	-0.488628	0.105609	-0.692886	-1.21661	-0.323782	0.421344	-1.01504	0.24592	-0.383624	-0.846016	-0.0308772	0.000534876	-0.218275	0.402238	-0.535097	-1.01994	-0.268862	1.52286	1.30887	1.70822	0
6	21:32:00	538200	EBOV-Cyno-Aero-1	e1005	0.728034	0.0341316	1.10141	0.714809	0.0170413	1.07886	0.733146	0.0390641	1.09872	0.00199508	-0.275899	0.329681	-0.553392	-1.47605	0.098395	-0.690661	-1.56284	-0.0801998	0.35286	-0.210582	0.660002	-0.509196	-0.944713	0.0636894	0.231313	0.126553	0.126553	-0.710517	-1.44345	-0.244177	-0.363774	-0.690811	0.121533	-0.541428	-0.913148	-0.230952	1.88112	1.7801	2.03794	0
6	22:02:00	540000	EBOV-Cyno-Aero-1	e1005	0.91932	0.340701	1.20322	0.902411	0.325542	1.1927	0.915688	0.343497	1.20249	0.000707959	-0.252969	0.281797	-0.567333	-1.29835	-0.0407512	-0.77039	-1.45866	-0.288066	0.641418	0.140126	0.999515	-0.685773	-1.11791	-0.178877	-0.436359	-1.20893	0.175541	-0.891297	-1.47933	-0.525085	-0.626548	-0.952937	-0.217673	-0.127724	-0.490009	0.623956	1.04476	0.945076	1.15795	0
6	22:32:00	541800	EBOV-Cyno-Aero-1	e1005	-0.0262213	-1.1275	1.07135	-0.0201812	-1.12166	1.05745	-0.0341282	-1.18747	1.06771	0.0042783	-0.237311	0.26439	-0.191017	-0.931428	0.505914	-0.0999292	-0.942055	0.710798	0.0368246	-0.941852	0.743988	-0.444227	-1.05633	-0.0296986	-0.0635485	0.164318	0.164318	0.0525664	-0.973724	1.13693	0.00131382	-0.786233	0.933354	-0.406376	-0.782114	0.194948	1.38628	1.26694	1.55226	0
6	23:02:00	543600	EBOV-Cyno-Aero-1	e1005	0.00763991	-0.40705	0.456747	0.0681137	-0.33827	0.497376	-0.107989	-0.560604	0.352564	-0.0021935	-0.298704	0.336044	0.110441	-0.461626	0.619509	0.0319186	-0.47017	0.48756	0.191075	-0.13504	0.613616	0.312706	-0.478998	1.17768	0.235464	0.0261828	0.0261828	-0.0668163	-0.473616	0.185682	-0.228048	-0.614803	0.0242503	-0.0150238	-0.559037	0.70668	0.980599	0.512275	1.40026	0
6	23:32:00	545400	EBOV-Cyno-Aero-1	e1005	-0.257515	-0.776314	0.142619	-0.181643	-0.697993	0.225219	-0.381908	-0.887898	0.0283164	0.002808	-0.216141	0.24849	-0.284143	-1.03103	0.437228	-0.262065	-0.987238	0.40235	-0.216386	-0.564437	0.0515979	0.128417	-0.562619	0.700606	0.241814	0.0901334	0.0901334	-0.15553	-0.762294	0.292938	0.166261	-0.157156	0.539997	-0.156018	-0.623553	0.159483	0.325882	0.154701	0.458781	0
6	00:02:00	547200	EBOV-Cyno-Aero-1	e1005	-0.649215	-1.2398	-0.110357	-0.585902	-1.19478	-0.0167267	-0.736659	-1.33099	-0.238741	0.00810417	-0.183108	0.20803	0.0618684	-0.532216	0.651967	0.296789	-0.2642	0.858643	-0.586444	-1.01967	-0.210116	0.192425	-0.3833	0.8913	0.311594	0.153645	0.153645	0.505001	-0.0596957	0.937847	0.593918	0.106879	1.10834	-0.250463	-0.600076	-0.0941462	0.659748	0.50594	0.806092	0
6	00:32:00	549000	EBOV-Cyno-Aero-1	e1005	0.242056	-0.339067	0.735277	0.290909	-0.283221	0.777075	0.138175	-0.481811	0.674521	0.00273706	-0.21831	0.229452	-0.127798	-0.813768	0.450839	-0.103506	-0.745934	0.455603	-0.174449	-0.484802	0.165567	0.662739	-0.146027	1.42558	0.491615	0.129112	0.129112	-0.0329855	-0.449428	0.490199	0.111014	-0.2471	0.417061	0.210493	-0.0793856	0.457567	0.0760018	-0.00789178	0.149842	0
6	01:02:00	550800	EBOV-Cyno-Aero-1	e1005	-0.0436901	-0.664059	0.606437	-0.0121159	-0.629434	0.654579	-0.128242	-0.771777	0.520264	-0.00796248	-0.216506	0.232364	-0.211183	-1.11909	0.602409	-0.0101304	-0.908675	0.841506	-0.450251	-0.88348	-0.06812	-0.293085	-0.880168	0.104104	0.264836	0.108218	0.108218	0.229114	-0.505558	0.90378	0.406312	-0.0376953	0.840667	-0.40366	-0.757454	0.114167	0.585545	0.546287	0.60209	0
6	01:32:00	552600	EBOV-Cyno-Aero-1	e1005	0.604193	-0.00328639	1.10101	0.607716	0.0119166	1.09141	0.578247	-0.0616414	1.11596	0.00362934	-0.230812	0.263037	-0.783819	-1.81531	-0.0319769	-0.777322	-1.80404	-0.0579485	-0.185366	-0.651956	0.082048	-0.100953	-0.734621	0.315335	0.117394	0.0462459	0.0462459	-0.506328	-1.38161	0.154592	0.148744	-0.186361	0.621034	-0.430792	-0.817205	-0.273988	1.14559	0.992984	1.28346	0
6	02:02:00	554400	EBOV-Cyno-Aero-1	e1005	-0.26268	-0.667464	0.170435	-0.297537	-0.622119	0.224081	-0.233467	-0.728227	0.125968	-0.404852	-0.145627	0.204581	-0.532045	-1.36931	0.182932	-0.278736	-1.03558	0.38046	-0.581493	-1.04968	-0.189952	-0.426013	-1.11495	-0.0783954	0.12622	0.0884495	0.0884495	0.148121	-0.445602	0.642582	0.583614	0.0871183	1.08439	-0.658984	-1.09863	-0.119013	0.633766	1.01098	1.14446	0
6	02:32:00	556200	EBOV-Cyno-Aero-1	e1005	-0.174364	-0.604959	0.239833	-0.10652	-0.521481	0.293474	-0.253983	-0.696889	0.141727	-0.279841	-0.142872	0.207348	-0.759468	-1.49867	-0.1767	-0.553749	-1.28487	-0.0280385	-0.623752	-1.01699	-0.252965	-0.554624	-1.23413	-0.190904	0.22435	-0.0732901	-0.0732901	-0.0358088	-0.67468	0.437244	0.617728	0.172015	1.051	-0.263272	-0.505606	0.373329	1.17492	1.33278	1.42912	0
6	03:02:00	558000	EBOV-Cyno-Aero-1	e1005	-0.727868	-1.64511	-0.0471131	-0.71989	-1.62402	0.0155907	-0.593923	-1.49931	-0.0620633	-0.508222	-0.231746	0.192651	0.0311707	-0.556246	0.611568	0.422682	-0.159256	1.01946	-0.831778	-1.47938	-0.278415	-0.590654	-1.11837	-0.0754928	0.311606	-0.0335038	-0.0335038	0.81227	0.10085	1.47127	0.895692	0.16047	1.59177	0.142526	-0.630123	0.933041	0.464512	0.803318	1.3411	0
6	03:32:00	559800	EBOV-Cyno-Aero-1	e1005	-0.447669	-0.980072	0.156037	-0.402572	-0.929184	0.221307	-0.424791	-1.04578	0.131836	-0.0894277	-0.287518	0.349334	0.451101	-0.141422	1.01552	0.684387	0.116028	1.28318	-0.61023	-1.08359	-0.13408	-0.338469	-0.814131	0.0873131	0.457748	-0.00108209	1.89417	0.865835	0.29667	1.35594	0.621807	0.0480496	1.13214	0.120172	-0.66436	0.92767	0.910948	0.557285	1.25844	0
6	04:02:00	561600	EBOV-Cyno-Aero-1	e1005	0.214779	-0.236022	0.634383	0.217339	-0.228454	0.621684	0.199543	-0.297722	0.678005	-0.00887311	-0.346669	0.397218	0.00664716	-0.617998	0.601931	0.0508477	-0.563087	0.590001	-0.139368	-0.537999	0.184935	0.0958867	-0.483983	0.851466	0.345848	-0.147289	1.48556	0.0971291	-0.364395	0.460499	0.0729013	-0.287471	0.445087	-0.0333577	-0.668719	0.882486	-0.0186902	-0.194907	0.219079	0
6	04:32:00	563400	EBOV-Cyno-Aero-1	e1005	-0.817843	-1.92123	0.114754	-0.773006	-1.87557	0.177772	-0.873121	-1.8927	0.0206348	-0.00628165	-0.257579	0.304077	0.242354	-0.446334	0.941968	0.548778	-0.186106	1.33876	-0.668871	-1.14089	-0.213466	-0.311133	-1.00773	0.366442	0.28383	-0.177071	1.5352	0.785974	0.114786	1.61267	0.738099	0.107512	1.26744	0.610459	-0.433663	1.48649	-0.278354	-0.423362	-0.110897	0
6	05:02:00	565200	EBOV-Cyno-Aero-1	e1005	0.513942	0.0494546	0.987649	0.522447	0.0552871	0.993071	0.49586	0.0114757	0.96452	0.00536732	-0.275414	0.306005	-0.282797	-0.904883	0.274415	-0.134417	-0.71248	0.4329	-0.408352	-0.789475	-0.0695036	-0.336199	-0.875291	0.197488	0.309984	-0.216232	1.23731	0.0683166	-0.436269	0.551843	0.363113	-0.0418051	0.77301	0.632873	-0.183738	1.56303	-0.283621	-0.306781	-0.251615	0
6	05:32:00	567000	EBOV-Cyno-Aero-1	e1005	0.693731	0.0133906	1.28377	0.674593	0.0229051	1.24402	0.704597	-0.00372608	1.3351	0.00338535	-0.193285	0.248837	-0.511688	-1.16379	0.0252472	-0.486047	-1.00579	-0.0843528	-0.0268971	-0.341869	0.186753	-0.481067	-1.09099	-0.136807	-0.0115385	-0.121784	-0.121784	-0.402067	-0.759973	-0.161395	-0.082877	-0.33197	0.230045	0.0621037	-0.708657	0.764321	-0.162708	-0.385552	0.069881	0
6	06:02:00	568800	EBOV-Cyno-Aero-1	e1005	0.34937	-0.166281	0.846328	0.367985	-0.15131	0.856161	0.304225	-0.204833	0.792566	0.00591507	-0.174069	0.216034	-0.0924217	-0.732905	0.536803	-0.171484	-0.714853	0.314737	0.0388896	-0.282521	0.543676	-0.0998797	-0.736739	0.403496	0.168709	0.306106	0.306106	-0.226339	-0.563689	0.174099	-0.08048	-0.568854	0.15064	0.209109	-0.0469828	0.605275	0.115081	0.0551819	0.170531	0
6	06:32:00	570600	EBOV-Cyno-Aero-1	e1005	0.552741	0.249986	0.902712	0.545289	0.242025	0.885729	0.525183	0.20392	0.893382	0.00713141	-0.327714	0.349647	-0.166278	-0.806007	0.430826	-0.20239	-0.75208	0.304406	0.034844	-0.21111	0.196285	0.275143	-0.679574	1.05792	0.145831	0.210508	0.210508	-0.23102	-0.643801	0.129369	-0.118997	-0.276782	0.0984056	0.335952	-0.0843116	0.814961	-0.0883781	-0.210232	0.0828927	0
6	07:02:00	572400	EBOV-Cyno-Aero-1	e1005	0.630436	0.0549355	1.27392	0.609582	0.0435435	1.23584	0.647609	0.0575253	1.31135	-0.0379748	-0.158508	0.180619	-0.408079	-1.07725	0.220647	-0.679632	-1.28145	-0.122058	1.0587	0.786411	1.3397	-0.570837	-1.36915	0.0691242	-0.471955	-0.577899	0.4092	-0.955995	-1.40388	-0.571587	-0.998666	-1.23394	-0.794982	0.0173619	-0.323197	0.213891	-0.267921	-0.47224	-0.0826643	0
6	07:32:00	574200	EBOV-Cyno-Aero-1	e1005	0.761915	-0.111402	1.59624	0.777808	-0.0771415	1.59034	0.679883	-0.187827	1.51145	-0.0446155	-0.236203	0.241359	-0.596254	-1.22499	0.0647446	-0.959102	-1.5381	-0.333724	1.87842	1.48563	2.22712	-0.693203	-1.29411	-0.194648	-0.596101	-0.599755	0.444226	-1.43189	-1.8982	-0.960975	-1.75899	-2.04585	-1.45662	0.452766	-0.147979	0.973771	0.0830332	-0.176839	0.375515	0
6	08:02:00	576000	EBOV-Cyno-Aero-1	e1005	0.503809	-0.299521	1.25505	0.509124	-0.268367	1.22889	0.427649	-0.388364	1.19815	-0.000395333	-0.256375	0.275391	-0.632696	-1.27965	-0.00889293	-0.888269	-1.49797	-0.31751	1.46167	0.953715	1.91347	-0.485383	-1.12126	0.0367284	-0.369385	-0.46475	0.489627	-1.20093	-1.77951	-0.761775	-1.36085	-1.73454	-0.964834	-0.10822	-0.808046	0.43093	0.215436	0.0694403	0.328862	0
6	08:32:00	577800	EBOV-Cyno-Aero-1	e1005	0.314715	-0.352033	0.945268	0.366398	-0.269688	0.9535	0.192144	-0.527929	0.888065	0.000684039	-0.148019	0.193026	-0.479851	-1.11386	0.173493	-0.620855	-1.21203	-0.0262464	1.11993	0.642439	1.58561	-0.412734	-1.0639	0.139851	-0.445381	-0.515597	0.544089	-0.797781	-1.36162	-0.31553	-1.04298	-1.42415	-0.670933	-0.115625	-0.358582	0.046027	0.738561	0.476007	1.05209	0
6	09:02:00	579600	EBOV-Cyno-Aero-1	e1005	0.0857716	-0.426798	0.586766	0.0802584	-0.422899	0.576838	0.0758793	-0.43888	0.590293	0.0163764	-0.109298	0.164646	-0.0924544	-0.754682	0.589158	-0.173894	-0.812265	0.46778	0.252439	-0.239398	0.601764	-0.173266	-0.612861	0.130311	0.0875397	-0.438511	0.62575	-0.288375	-0.838435	0.316305	-0.28474	-0.633628	0.178359	-0.739219	-1.22469	-0.248642	1.15683	0.895653	1.39239	0
[truncated: 2,803 more rows]

## Sheet: SubjectMetaData.csv
Study	SubjectName	ChallengeTime	FeverTime	DeathTime	AnimalModel	ExposureRoute
EBOV-Cyno-Aero-1	e1001	576297	888549	1089000	Cyno	Aero
EBOV-Cyno-Aero-2	e2002	580179	933184	1175400	Cyno	Aero
EBOV-Cyno-Aero-2	e2003	581580	954703	1261800	Cyno	Aero
[truncated: 40 more rows]

## Sheet: EBOV-Cyno-Aero-2.csv
Day	Time	TimeS	Study	SubjectName	AOPAMean_Mean	AOPAMean_Q25	AOPAMean_Q75	AOPDiastolic_Mean	AOPDiastolic_Q25	AOPDiastolic_Q75	AOPSystolic_Mean	AOPSystolic_Q25	AOPSystolic_Q75	Activity_Mean	Activity_Q25	Activity_Q75	Bazett_Mean	Bazett_Q25	Bazett_Q75	Fridericia_Mean	Fridericia_Q25	Fridericia_Q75	HR_Mean	HR_Q25	HR_Q75	PR_Mean	PR_Q25	PR_Q75	QRS_Mean	QRS_Q25	QRS_Q75	QT_Mean	QT_Q25	QT_Q75	RR_Mean	RR_Q25	RR_Q75	RespMean_Mean	RespMean_Q25	RespMean_Q75	Temp_Mean	Temp_Q25	Temp_Q75	Y
[truncated: 4,604 more rows]

[truncated: 5 more sheets: LASSA-Cyno-Aero.csv, MARV-Rhesus-Aero.csv, MARV-Cyno-IM.csv, NIPAH-AGM-IT.csv, Plague-AGM-Aero.csv]
